# Supplementary material for: A Nationwide Exploration of Social Inequalities in Cancer Mortality Amidst the COVID‐19 Pandemic in Belgium
Source: Cancer Med. 2025 Jan 8;14(1):e70487. doi: 10.1002/cam4.70487 (PMC11707617; doi:10.1002/cam4.70487)
Supplement: Supplementary file 1 — Data S1. [file CAM4-14-e70487-s001.xlsx]

## Sheet: Table of contents
Table of contents
Table 2. Age-standardized mortality rate (ASMR) for all cancers (C00-C97)
Table 3. ASMR for breast cancer (C50)
Table 4. ASMR for colorectal cancer (C18-C20)
Table 5. ASMR for lung cancer (C33-C34)
Table 6. ASMR for pancreatic cancer
Table 7. ASMR for prostate cancer
Table 8. ASMR for all cancers sensitivity analysis (SA)
Table 9. ASMR for breast cancer SA
Table 10. ASMR for colorectal cancer SA
Table 11. ASMR for lung cancer SA
Table 12. ASMR for pancreatic cancer SA
Table 13. ASMR for prostate cancer SA
Table 14. Mortality rate ratio (MRR) for all cancers
Table 15. MRR for breast cancer
Table 16. MRR for colorectal cancer
Table 17. MRR for lung cancer
Table 18. MRR for pancreatic cancer
Table 19. MRR for prostate cancer

## Sheet: ASMR All Cancers
Back to table of contents
Table 2. Absolute cancer mortality differences per 100,000 person-years with 95% confidence intervals (95% CI) and relative change (%) in age-standardized mortality rates (ASMR) for all cancers in 2020 compared to 2019 for women and men by age group, and by socioeconomic and sociodemographic indicators.
All cancers		45-59																			60-74																			75+
Women	Population 01/03/2020	Deaths 2020	ASMR 2020	LB 95% CI	UB 95% CI	Width 95% CI	SE	Population 01/03/2019	Deaths 2019	ASMR 2019	LB 95% CI	UB 95% CI	Width 95% CI	SE	Absolute	%	SED	z-score	p-value	Population 01/03/2020	Deaths 2020	ASMR 2020	LB 95% CI	UB 95% CI	Width 95% CI	SE	Population 01/03/2019	Deaths 2019	ASMR 2019	LB 95% CI	UB 95% CI	Width 95% CI	SE	Absolute	%	SED	z-score	p-value	Population 01/03/2020	Deaths 2020	ASMR 2020	LB 95% CI	UB 95% CI	Width 95% CI	SE	Population 01/03/2019	Deaths 2019	ASMR 2019	LB 95% CI
	Number at risk to die in 2020							Number at risk to die in 2019												Number at risk to die in 2020							Number at risk to die in 2019												Number at risk to die in 2020							Number at risk to die in 2019
Total	974638	1307	134	126.7	141.2	14.5	3.69898	977386	1411	144.8	137.2	152.3	15.1	3.85204	-10.8	-7.45856	5.34047	-2.02229	0.0431462	804777	3895	482.6	467.4	497.7	30.3	7.72959	779819	3888	498.2	482.6	513.8	31.2	7.95918	-15.6	-3.13127	11.0948	-1.40606	0.159706	461225	6251	1745.1	1690.4	1799.8	109.4	27.9082	419716	6350	2098.1	2032.3
Educational level
Primary or less	65714	158	216.9	181.8	252.1	70.3	17.9337	70789	164	208.6	175.5	241.7	66.2	16.8878	8.3	3.97891	24.6336	0.336939	0.736163	137616	783	532.7	494.4	571	76.6	19.5408	140938	881	590.9	550.9	630.9	80	20.4082	-58.2	-9.84938	28.2549	-2.05982	0.0394154	168400	2428	1769.7	1684.6	1854.9	170.3	43.4439	156634	2636	2257.7	2152.8
Lower secondary	146631	277	173.1	152	194.1	42.1	10.7398	155942	305	181.4	160.4	202.3	41.9	10.6888	-8.3	-4.57552	15.1523	-0.547771	0.583849	216333	1184	535.9	505.4	566.5	61.1	15.5867	213275	1160	535	504.2	565.7	61.5	15.6888	0.9	0.168224	22.1152	0.0406959	0.967538	123523	1642	1733.1	1624.9	1841.3	216.4	55.2041	111635	1586	1938.3	1812.3
Upper secondary	323666	400	124.3	112.1	136.4	24.3	6.19898	324976	453	141.2	128.2	154.2	26	6.63265	-16.9	-11.9688	9.07852	-1.86154	0.0626682	210720	939	459.8	430.2	489.4	59.2	15.102	198272	870	459.4	428.6	490.2	61.6	15.7143	0.4	0.0870701	21.7947	0.0183531	0.985357	68929	907	1730.4	1580.3	1880.5	300.2	76.5816	61371	861	1947.7	1772.5
Higher education	330163	326	102	90.9	113.1	22.2	5.66327	324649	363	116	104	127.9	23.9	6.09694	-14	-12.069	8.32137	-1.68241	0.0924884	182849	690	390.2	361	419.5	58.5	14.9235	171880	678	408.9	378	439.9	61.9	15.7908	-18.7	-4.57325	21.7269	-0.860683	0.389413	53776	622	1672.4	1481.3	1863.5	382.2	97.5	46997	573	2065.8	1826.8
Missing	108462	146	149.2	124.5	173.9	49.4	12.602	101031	126	140.3	115.5	165.1	49.6	12.6531	8.9	6.34355	17.8581	0.498374	0.618221	57260	299	518.7	460	577.3	117.3	29.9235	55454	299	535.4	474.8	595.9	121.1	30.8929	-16.7	-3.11916	43.0091	-0.38829	0.697801	46595	652	1759.4	1599.5	1919.2	319.7	81.5561	43080	694	2078.1	1889.7
Income (deciles)
Zero	34746	86	253.4	199.8	307	107.2	27.3469	34835	95	280.7	224.3	337.2	112.9	28.801	-27.3	-9.72569	39.7159	-0.687382	0.491842	17447	78	420.2	321.6	518	196.4	50.102	16134	102	649.6	512.1	787	274.9	70.1276	-229.4	-35.314	86.1864	-2.66167	0.00777531	4629	41	1283.3	735.1	1831.4	1096.3	279.668	4291	22	682.7	252
Lower	360731	633	169.9	156.7	183.2	26.5	6.7602	370994	688	180.3	166.8	193.8	27	6.88776	-10.4	-5.76816	9.65099	-1.07761	0.281208	419190	2143	501.7	480.5	523	42.5	10.8418	413490	2197	522.1	500.3	543.9	43.6	11.1224	-20.4	-3.9073	15.5324	-1.31339	0.189053	253011	3273	1708	1630.2	1785.8	155.6	39.6939	229252	3300	2080.1	1984.6
Middle	222414	288	130.3	115.2	145.3	30.1	7.67857	223182	275	124.4	109.7	139.1	29.4	7.5	5.9	4.74277	10.7336	0.549675	0.582542	206331	1096	515.8	485.2	546.4	61.2	15.6122	203050	1048	505.9	475.3	536.5	61.2	15.6122	9.9	1.95691	22.079	0.448389	0.653873	149718	2215	1782.3	1694.8	1869.7	174.9	44.6173	138278	2345	2159.5	2055.4
Higher	332763	272	83.6	73.7	93.6	19.9	5.07653	329633	332	104.3	93	115.5	22.5	5.7398	-20.7	-19.8466	7.66266	-2.70141	0.00690461	154674	537	379	346.2	411.8	65.6	16.7347	141683	519	393.4	358.9	428	69.1	17.6276	-14.4	-3.6604	24.306	-0.592447	0.553551	51556	695	1829.3	1657.1	2001.6	344.5	87.8827	46194	658	2069.8	1870.9
Missing	23984	28	127.1	78.8	175.5	96.7	24.6684	18741	21	118.8	66.8	170.8	104	26.5306	8.3	6.98653	36.2271	0.22911	0.818783	7135	41	688.2	470.2	906.1	435.9	111.199	5461	22	458.8	260.6	656.9	396.3	101.097	229.4	50	150.286	1.52643	0.126904	2309	27	1654.3	862.4	2446.1	1583.7	404.005	1702	25	2163.5	1040.7
Living arrangement
With partner	661157	743	112.5	104.5	120.6	16.1	4.10714	661635	819	124.3	115.8	132.9	17.1	4.36224	-11.8	-9.49316	5.99148	-1.96946	0.0488998	513443	2125	417.1	399.4	434.8	35.4	9.03061	492289	2085	429.9	411.4	448.3	36.9	9.41327	-12.8	-2.97744	13.0446	-0.981249	0.32647	162563	1621	1437.2	1314.9	1559.5	244.6	62.398	140907	1644	1920.8	1755.9
Without partner	273506	489	177.6	161.9	193.4	31.5	8.03571	276244	493	178.2	162.5	193.9	31.4	8.0102	-0.6	-0.3367	11.3462	-0.0528812	0.957827	254858	1506	578.1	548.8	607.3	58.5	14.9235	251886	1514	590.5	560.7	620.2	59.5	15.1786	-12.4	-2.09992	21.2861	-0.582539	0.560204	234324	3289	1668.7	1599.2	1738.2	139	35.4592	218051	3290	1955	1872.5
Other	37156	56	151.4	111.8	191	79.2	20.2041	36503	81	223	174.5	271.5	97	24.7449	-71.6	-32.1076	31.9455	-2.24132	0.0250055	29866	166	557.4	472.8	641.9	169.1	43.1378	28803	173	602.4	512.9	691.8	178.9	45.6378	-45	-7.47012	62.7987	-0.716576	0.473636	21867	304	1742	1510.5	1973.5	463	118.112	20354	323	2162.5	1884.4
Collective HH	2816	19	645.6	344.9	946.3	601.4	153.418	3004	18	526.1	275.4	776.5	501.1	127.832	119.5	22.7143	199.695	0.598412	0.549565	6611	98	1327.3	1050.9	1603.6	552.7	140.995	6841	116	1461	1179.5	1742.6	563.1	143.648	-133.7	-9.15127	201.282	-0.664243	0.506535	42468	1037	2479.1	2325.5	2632.8	307.3	78.3929	40405	1093	2788.8	2619
Missing
		45-59																			60-74																			75+
Men	Population 01/03/2020	Deaths 2020	ASMR 2020	LB 95% CI	UB 95% CI	Width 95% CI	SE	Population 01/03/2019	Deaths 2019	ASMR 2019	LB 95% CI	UB 95% CI	Width 95% CI	SE	Absolute	%	SED	z-score	p-value	Population 01/03/2020	Deaths 2020	ASMR 2020	LB 95% CI	UB 95% CI	Width 95% CI	SE	Population 01/03/2019	Deaths 2019	ASMR 2019	LB 95% CI	UB 95% CI	Width 95% CI	SE	Absolute	%	SED	z-score	p-value	Population 01/03/2020	Deaths 2020	ASMR 2020	LB 95% CI	UB 95% CI	Width 95% CI	SE	Population 01/03/2019	Deaths 2019	ASMR 2019	LB 95% CI
	Number at risk to die in 2020							Number at risk to die in 2019												Number at risk to die in 2020							Number at risk to die in 2019												Number at risk to die in 2020							Number at risk to die in 2019
Total	989233	1477	149.8	142.2	157.5	15.3	3.90306	988504	1473	150.6	143	185.3	42.3	10.7908	-0.8	-0.531208	11.475	-0.0697168	0.944419	745681	5506	746.4	726.8	766.1	39.3	10.0255	715382	5620	797.4	776.6	818.1	41.5	10.5867	-51	-6.39579	14.5805	-3.49783	0.000469056	300860	7023	3337	3228.4	3445.5	217.1	55.3827	266529	7148	4152.8	4017.3
Educational level
Primary or less	71200	199	246.3	211.6	281	69.4	17.7041	75192	239	286.8	249.8	323.7	73.9	18.852	-40.5	-14.1213	25.8618	-1.56601	0.117345	112609	1186	1012.5	954.5	1070.5	116	29.5918	112667	1251	1075.3	1015.5	1135.1	119.6	30.5102	-62.8	-5.84023	42.5035	-1.47752	0.139535	90759	2468	3613.3	3424.9	3801.6	376.7	96.0969	82937	2559	4501.4	4267.7
Lower secondary	178461	365	185.8	166.3	205.2	38.9	9.92347	186623	373	181.5	162.8	200.1	37.3	9.51531	4.3	2.36915	13.7483	0.312765	0.754459	193494	1630	845.3	804.4	886.1	81.7	20.8418	186582	1651	893.1	850.2	936	85.8	21.8878	-47.8	-5.35214	30.2234	-1.58155	0.113751	72497	1712	3291.5	3068.2	3514.7	446.5	113.903	63651	1751	4328.1	4037.7
Upper secondary	335107	509	156.5	142.9	170.1	27.2	6.93878	332472	439	137.7	124.8	150.6	25.8	6.58163	18.8	13.6529	9.56371	1.96576	0.0493258	199052	1295	678.6	641.5	715.7	74.2	18.9286	187249	1315	743.1	702.7	783.4	80.7	20.5867	-64.5	-8.67985	27.9661	-2.30636	0.0210905	53270	1183	3270.8	3002.9	3538.7	535.8	136.684	46019	1162	3864.6	3539.2
Higher education	269770	233	88.1	76.8	99.5	22.7	5.79082	268341	254	96.9	85	108.8	23.8	6.07143	-8.8	-9.08153	8.39022	-1.04884	0.294252	182824	933	522.3	488.9	555.8	66.9	17.0663	174581	920	542.2	507.2	577.2	70	17.8571	-19.9	-3.67023	24.701	-0.805637	0.420452	58021	1051	2887.3	2627	3147.5	520.5	132.781	50193	1011	3594.9	3267.1
Missing	134695	171	143	121.2	164.8	43.6	11.1224	125875	168	149.5	126.5	172.5	46	11.7347	-6.5	-4.34783	16.1682	-0.402023	0.687667	57699	462	830.5	755	906.1	151.1	38.5459	54301	483	916.4	834.9	997.9	163	41.5816	-85.9	-9.37364	56.6994	-1.51501	0.12977	26313	610	3339.4	2991.1	3687.6	696.5	177.679	23728	665	3891.8	3479.3
Income
Zero	34569	102	315.7	254.3	377.1	122.8	31.3265	34702	90	276.6	219.1	334.1	115	29.3367	39.1	14.1359	42.9185	0.91103	0.36228	12093	86	783.9	591.2	976.7	385.5	98.3418	10827	85	827.2	619	1035.5	416.5	106.25	-43.3	-5.23453	144.776	-0.299082	0.764877	1893	19	1603.9	624	2583.7	1959.7	499.923	1746	22	2090.7	880.8
Lower	184845	446	236.2	214.3	258.1	43.8	11.1735	189048	478	247.4	225.2	269.5	44.3	11.301	-11.2	-4.52708	15.8921	-0.704752	0.480965	172447	1724	1011.2	963.7	1058.7	95	24.2347	167441	1843	1117.5	1066.7	1168.2	101.5	25.8929	-106.3	-9.5123	35.4649	-2.99733	0.00272357	105084	2657	3345.9	3173.5	3518.3	344.8	87.9592	95865	2898	4358.1	4138.7
Middle	211387	346	162.6	145.5	179.7	34.2	8.72449	213832	384	178.8	160.9	196.6	35.7	9.10714	-16.2	-9.0604	12.6118	-1.28451	0.198962	306549	2528	769.5	738.9	800.1	61.2	15.6122	308566	2596	801.4	770.2	832.6	62.4	15.9184	-31.9	-3.98053	22.2966	-1.43071	0.152512	142350	3316	3445.5	3278.7	3612.3	333.6	85.102	124351	3227	4170.8	3964
Higher	527829	552	105.1	96.3	113.8	17.5	4.46429	527458	494	95.3	86.9	103.7	16.8	4.28571	9.8	10.2833	6.18847	1.58359	0.113287	246942	1117	515.8	484.2	547.4	63.2	16.1224	222893	1067	545.2	511	579.3	68.3	17.4235	-29.4	-5.39252	23.7384	-1.2385	0.21553	50351	1007	3121.3	2856.1	3386.6	530.5	135.332	43802	980	3717	3396.1
Missing	30604	31	126.8	81.5	172.1	90.6	23.1122	23463	27	132.6	81.4	183.9	102.5	26.148	-5.8	-4.37406	34.8983	-0.166197	0.868002	7650	51	836.5	592.3	1080.7	488.4	124.592	5654	29	651.1	394.4	907.8	513.4	130.969	185.4	28.4749	180.765	1.02564	0.305062	1181	24	2742	1068.1	4415.9	3347.8	854.031	765	21	3672.2	1186.2
Living arrangement
With partner	683193	836	122.1	113.9	130.4	16.5	4.20918	685278	855	125.3	116.9	133.7	16.8	4.28571	-3.2	-2.55387	6.00704	-0.532708	0.594236	556222	3656	659	637.7	680.3	42.6	10.8673	536314	3772	709	686.5	731.6	45.1	11.5051	-50	-7.05219	15.8261	-3.15933	0.00158132	208645	4269	3057.9	2917.8	3198	280.2	71.4796	182896	4373	3930.8	3749.5
Without partner	234865	488	208.3	189.9	226.8	36.9	9.41327	235108	475	204.5	186.1	222.8	36.7	9.36224	3.8	1.85819	13.2763	0.286223	0.774707	157188	1473	964.5	915.3	1013.6	98.3	25.0765	149069	1508	1039.8	987.4	1092.2	104.8	26.7347	-75.3	-7.24178	36.6548	-2.0543	0.0399467	73038	1987	3512.4	3319.9	3705	385.1	98.2398	66304	1970	4021.7	3795.9
Other	65671	110	181.5	147.3	215.7	68.4	17.449	62504	108	192.1	155.5	228.7	73.2	18.6735	-10.6	-5.51796	25.5571	-0.414758	0.678319	25278	196	839.2	719.1	959.3	240.2	61.2755	23196	152	718.5	601.6	835.5	233.9	59.6684	120.7	16.7989	85.5278	1.41124	0.158175	8093	217	2992.4	2431.3	3553.5	1122.2	286.276	7290	216	3913.7	3199.3
Collective HH	5504	43	735.4	514.6	956.3	441.7	112.679	5613	35	582.7	388.9	776.4	387.5	98.852	152.7	26.2056	149.894	1.01872	0.308336	6993	181	2509.7	2146.4	2873.1	726.7	185.383	6802	188	2663.3	2287	3039.6	752.6	191.99	-153.6	-5.76728	266.884	-0.575532	0.564932	11084	550	5154.1	4694.9	5613.3	918.4	234.286	10039	589	6534.7	5976.8
Missing
* Results in bold show where the ASMR’s are signifcantly diferent (p<0.05) in 2020 compared with the reference period
HH: households; LB: lower bound; SE: standard error; SED: standard error of the difference; UB: upper bound
[truncated: 8 more columns]

## Sheet: ASMR BC
Back to table of contents
Table 3. Absolute cancer mortality differences per 100,000 person-years with 95% CI and relative change (%) in ASMR for breast cancer in 2020 compared to 2019 for women by age group, and by socioeconomic and sociodemographic indicators.
Breast cancer		45-59																			60-74																			75+
Women	Population 01/03/2020	Deaths 2020	ASMR 2020	LB 95% CI	UB 95% CI	Width 95% CI	SE	Population 01/03/2019	Deaths 2019	ASMR 2019	LB 95% CI	UB 95% CI	Width 95% CI	SE	Absolute	%	SED	z-score	p-value	Population 01/03/2020	Deaths 2020	ASMR 2020	LB 95% CI	UB 95% CI	Width 95% CI	SE	Population 01/03/2019	Deaths 2019	ASMR 2019	LB 95% CI	UB 95% CI	Width 95% CI	SE	Absolute	%	SED	z-score	p-value	Population 01/03/2020	Deaths 2020	ASMR 2020	LB 95% CI	UB 95% CI	Width 95% CI	SE	Population 01/03/2019	Deaths 2019	ASMR 2019	LB 95% CI
	Number at risk to die in 2020							Number at risk to die in 2019												Number at risk to die in 2020							Number at risk to die in 2019												Number at risk to die in 2020							Number at risk to die in 2019
Total	974638	279	28.6	25.3	32	6.7	1.70918	977386	332	34	30.4	37.7	7.3	1.86224	-5.4	-15.8824	2.5277	-2.13633	0.0326525	804777	642	79.6	73.5	85.8	12.3	3.13776	779819	607	77.8	71.6	84	12.4	3.16327	1.8	2.31362	4.45553	0.403992	0.686218	461225	1051	302.2	279.2	325.3	46.1	11.7602	419716	2080	372.3	344.2
Educational level
Primary or less	65714	21	30.3	16.8	43.9	27.1	6.91327	70789	25	30.1	18	42.2	24.2	6.17347	0.2	0.664452	9.26849	0.0215785	0.982784	137616	109	73.9	59.7	88.2	28.5	7.27041	140938	126	83.4	68.4	98.4	30	7.65306	-9.5	-11.3909	10.556	-0.899966	0.368138	168400	375	278.3	244.1	312.4	68.3	17.4235	156634	417	375.7	332.1
Lower secondary	146631	51	31.7	22.7	40.7	18	4.59184	155942	69	44.3	33.5	55.1	21.6	5.5102	-12.6	-28.4424	7.17268	-1.75667	0.0789748	216333	183	83.4	71.3	95.5	24.2	6.17347	213275	160	74.4	62.9	86	23.1	5.89286	9	12.0968	8.53449	1.05454	0.291634	123523	263	291.6	246.6	336.7	90.1	22.9847	111635	275	344.8	291
Upper secondary	323666	91	28.2	22.4	34	11.6	2.95918	324976	100	31	24.9	37	12.1	3.08673	-2.8	-9.03226	4.27606	-0.654808	0.512591	210720	171	84.2	71.5	96.9	25.4	6.47959	198272	134	70.3	58.3	82.4	24.1	6.14796	13.9	19.7724	8.93211	1.55618	0.119664	68929	197	384.7	313.1	456.2	143.1	36.5051	61371	146	342	267.7
Higher education	330163	86	26.6	20.9	32.2	11.3	2.88265	324649	107	34.1	27.6	40.5	12.9	3.29082	-7.5	-21.9941	4.37483	-1.71435	0.0864642	182849	140	76.7	63.9	89.5	25.6	6.53061	171880	135	81	67.2	94.7	27.5	7.01531	-4.3	-5.30864	9.58454	-0.448639	0.653692	53776	116	359.8	269.1	450.5	181.4	46.2755	46997	108	436.4	324.4
Missing	108462	30	29.9	19	40.9	21.9	5.58673	101031	31	33.2	21.4	45	23.6	6.02041	-3.3	-9.93976	8.21322	-0.401791	0.687838	57260	39	67.7	46.5	89	42.5	10.8418	55454	52	94.2	68.6	119.8	51.2	13.0612	-26.5	-28.1316	16.9747	-1.56115	0.118489	46595	100	276.1	212	340.2	128.2	32.7041	43080	126	411.7	326
Income (deciles)
Zero	34746	13	37.9	17.3	58.6	41.3	10.5357	34835	18	52.4	28.1	76.6	48.5	12.3724	-14.5	-27.6718	16.2505	-0.89228	0.372243	17447	12	58.4	24.7	92.1	67.4	17.1939	16134	18	110.1	54.9	165.3	110.4	28.1633	-51.7	-46.9573	32.997	-1.56681	0.117159	4629		76.7	0	214.4	214.4	54.6939	4291		102.8	0
Lower	360731	119	32.6	26.7	38.4	11.7	2.98469	370994	163	43.4	36.7	50.1	13.4	3.41837	-10.8	-24.8848	4.53802	-2.37989	0.0173177	419190	352	82.8	74.1	91.4	17.3	4.41327	413490	317	75.9	67.5	84.3	16.8	4.28571	6.9	9.09091	6.15177	1.12163	0.26202	253011	542	304	270.6	337.4	66.8	17.0408	229252	566	375.2	334.1
Middle	222414	67	30.3	23	37.5	14.5	3.69898	223182	64	28.9	21.8	35.9	14.1	3.59694	1.4	4.84429	5.1595	0.271344	0.786126	206331	176	83.7	71.3	96.2	24.9	6.35204	203050	162	78.5	66.3	90.6	24.3	6.19898	5.2	6.6242	8.87557	0.585878	0.557958	149718	370	287.4	252.2	322.6	70.4	17.9592	138278	381	365.3	321.8
Higher	332763	73	22.3	17.2	27.5	10.3	2.62755	329633	80	24.9	19.5	30.4	10.9	2.78061	-2.6	-10.4418	3.82568	-0.679618	0.496747	154674	94	61.5	48.7	74.2	25.5	6.5051	141683	105	78.7	63.3	94.2	30.9	7.88265	-17.2	-21.8551	10.2202	-1.68294	0.0923865	51556	130	365.7	287.3	444.1	156.8	40	46194	117	405	315.2
Missing	23984	7	33.7	8	59.4	51.4	13.1122	18741	7	40.1	9.9	70.3	60.4	15.4082	-6.4	-15.9601	20.2322	-0.316327	0.751754	7135	8	122.9	32.7	213.1	180.4	46.0204	5461	5	89.7	6.1	173.2	167.1	42.6276	33.2	37.0123	62.7295	0.529257	0.596627	2309	7	490.3	49.3	931.2	881.9	224.974	1702		383.5	0
Living arrangement
With partner	661157	162	24.5	20.8	28.3	7.5	1.91327	661635	377	30.7	26.5	35	8.5	2.16837	-6.2	-20.1954	2.89178	-2.14401	0.0320323	518760	361	69.8	62.6	77.1	14.5	3.69898	492289	341	70	62.5	77.4	14.9	3.80102	-0.2	-0.285714	5.30379	-0.0377089	0.96992	162563	267	258.8	206	311.5	105.5	26.9133	140907	257	319.5	251.2
Without partner	273506	96	34.9	27.9	41.9	14	3.57143	276244	218	41.9	34.3	49.6	15.3	3.90306	-7	-16.7064	5.29046	-1.32314	0.18579	259081	230	87.4	76	98.7	22.7	5.79082	251886	222	86.8	75.3	98.2	22.9	5.84184	0.6	0.691244	8.22561	0.0729429	0.941852	234324	504	248.7	221.7	275.6	53.9	13.75	218051	522	316.9	283.2
Other	37156	19	51.3	28.3	74.4	46.1	11.7602	36503	27	27.4	10.4	44.4	34	8.67347	23.9	87.2263	14.6127	1.63556	0.101931	30367	32	105.4	68.9	141.9	73	18.6224	28803	25	87	52.9	121	68.1	17.3724	18.4	21.1494	25.4676	0.722487	0.469995	21867	48	260.1	170.8	349.4	178.6	45.5612	20354	42	284.3	182.3
Collective HH	2816		77.7	0	190.4	190.4	48.5714	3004	5	119.5	0	258.7	258.7	65.9949	-41.8	-34.9791	81.9421	-0.510116	0.60997	7230	19	243.8	126.4	361.1	234.7	59.8724	6841	19	229.6	121.3	337.8	216.5		14.2	6.18467	59.8724	0.237171	0.812524	42468	232	564.6	490.3	639	148.7	37.9337	40405	251	639.2	557
Missing
*Values in bold indicate a significant difference (p<0.05) in ASMRs between 2020 and 2019
** Cells <5 were emptied
HH: households; LB: lower bound; SE: standard error; SED: standard error of the difference; UB: upper bound
[truncated: 8 more columns]

## Sheet: ASMR CRC
Back to table of contents
Table 4. Absolute cancer mortality differences per 100,000 person-years with 95% CI and relative change (%) in ASMR for colorectal cancer in 2020 compared to 2019 for women and men by age group, and by socioeconomic and sociodemographic indicators.
Colorectal cancer		45-59																			60-74																			75+
Women	Population 01/03/2020	Deaths 2020	ASMR 2020	LB 95% CI	UB 95% CI	Width 95% CI	SE	Population 01/03/2019	Deaths 2019	ASMR 2019	LB 95% CI	UB 95% CI	Width 95% CI	SE	Absolute	%	SED	z-score	p-value	Population 01/03/2020	Deaths 2020	ASMR 2020	LB 95% CI	UB 95% CI	Width 95% CI	SE	Population 01/03/2019	Deaths 2019	ASMR 2019	LB 95% CI	UB 95% CI	Width 95% CI	SE	Absolute	%	SED	z-score	p-value	Population 01/03/2020	Deaths 2020	ASMR 2020	LB 95% CI	UB 95% CI	Width 95% CI	SE	Population 01/03/2019	Deaths 2019	ASMR 2019	LB 95% CI
	Number at risk to die in 2020							Number at risk to die in 2019												Number at risk to die in 2020							Number at risk to die in 2019												Number at risk to die in 2020							Number at risk to die in 2019
Total	974638	81	8.3	6.5	10.1	3.6	0.918367	977386	105	10.8	8.7	12.8	4.1	1.04592	-2.5	-23.1481	1.39188	-1.79613	0.0724746	804777	313	38.8	34.5	43.1	8.6	2.19388	779819	356	45.6	40.9	50.4	9.5	2.42347	-6.8	-14.9123	3.26899	-2.08015	0.0375115	461225	793	243.5	222.6	264.4	41.8	10.6633	419716	794	298	272.6
Educational level
Primary or less	65714	6	8.8	1.3	16.3	15	3.82653	70789	11	14	5.3	22.6	17.3	4.41327	-5.2	-37.1429	5.84117	-0.890233	0.373341	137616	65	45.5	34.2	56.9	22.7	5.79082	140938	77	50.5	38.9	62.1	23.2	5.91837	-5	-9.90099	8.28013	-0.603855	0.54594	168400	322	249.6	217	282.1	65.1	16.6071	156634	345	327.7	286.7
Lower secondary	146631	14	8.1	3.8	12.4	8.6	2.19388	155942	21	12.3	6.8	17.7	10.9	2.78061	-4.2	-34.1463	3.54188	-1.18581	0.235697	216333	92	42.1	33.4	50.7	17.3	4.41327	213275	96	44.4	35.5	53.4	17.9	4.56633	-2.3	-5.18018	6.35045	-0.362179	0.717218	123523	207	253.7	211.2	296.3	85.1	21.7092	111635	187	252	205.6
Upper secondary	323666	26	8.1	5	11.2	6.2	1.58163	324976	32	10	6.6	13.5	6.9	1.7602	-1.9	-19	2.36641	-0.802905	0.42203	210720	77	38	29.5	46.6	17.1	4.36224	198272	71	37.7	28.8	46.5	17.7	4.51531	0.3	0.795756	6.27831	0.0477836	0.961889	68929	114	231.8	176	287.6	111.6	28.4694	61371	106	296	225.5
Higher education	330163	22	6.9	4	9.7	5.7	1.45408	324649	29	9	5.7	12.4	6.7	1.70918	-2.1	-23.3333	2.24403	-0.935817	0.349367	182849	55	32.2	23.6	40.8	17.2	4.38776	171880	74	44.5	34.3	54.7	20.4	5.20408	-12.3	-27.6404	6.80697	-1.80697	0.0707668	53776	70	232.4	159.1	305.7	146.6	37.398	46997	73	346.9	245.8
Missing	108462	13	12.8	5.7	19.9	14.2	3.62245	101031	12	13.4	5.7	21.1	15.4	3.92857	-0.6	-4.47761	5.34376	-0.11228	0.910601	57260	24	41.5	24.9	58.1	33.2	8.46939	55454	38	67.8	46.2	89.3	43.1	10.9949	-26.3	-38.7906	13.8787	-1.89499	0.0580937	46595	80	225	166.9	283	116.1	29.6173	43080	83	264.5	195.9
Income (deciles)
Zero	34746	7	20.7	5.3	36	30.7	7.83163	34835	10	29	11	47	36	9.18367	-8.3	-28.6207	12.0696	-0.68768	0.491654	17447	7	47.3	8.6	85.9	77.3	19.7194	16134	8	55.2	13.1	97.3	84.2	21.4796	-7.9	-14.3116	29.1587	-0.270932	0.786444	4629	8	243.2	4.2	482.1	477.9	121.913	4291		179.2	0
Lower	360731	38	10.1	6.9	13.3	6.4	1.63265	370994	49	12.7	9.1	16.2	7.1	1.81122	-2.6	-20.4724	2.43846	-1.06625	0.286312	419190	156	36.5	30.7	42.2	11.5	2.93367	413490	200	47.4	40.8	53.9	13.1	3.34184	-10.9	-22.9958	4.44683	-2.45118	0.0142387	253011	408	235.1	205.6	264.5	58.9	15.0255	229252	385	279	243.2
Middle	222414	10	4.5	1.7	7.3	5.6	1.42857	223182	27	12.3	7.6	16.9	9.3	2.37245	-7.8	-63.4146	2.76936	-2.81654	0.0048544	206331	88	41.8	33	50.6	17.6	4.4898	203050	90	43.6	34.6	52.7	18.1	4.61735	-1.8	-4.12844	6.44035	-0.279488	0.779871	149718	294	256.1	222.3	290	67.7	17.2704	138278	315	319.4	278.3
Higher	332763	23	7.1	4.2	10	5.8	1.47959	329633	17	5.2	2.7	7.7	5	1.27551	1.9	36.5385	1.95349	0.972619	0.330743	154674	60	45.2	33.5	56.8	23.3	5.94388	141683	55	41	29.9	52.2	22.3	5.68878	4.2	10.2439	8.22751	0.510483	0.609713	51556	79	240.6	176.4	304.8	128.4	32.7551	46194	88	315.6	236
Missing	23984		12.2	0	26.6	26.6	6.78571	18741		12.6	0	30.4	30.4	7.7551	-0.4	-3.1746	10.3047	-0.0388171	0.969036	7135		44	0	105	105	26.7857	5461		63.5	0	138.8	138.8	35.4082	-19.5	-30.7087	44.3983	-0.439206	0.660513	2309		154.6	0	379.5	379.5	96.8112	1702		191.8	0
Living arrangement
With partner	661157	40	6.1	4.2	7.9	3.7	0.943878	661635	63	7.3	5.5	9.1	3.6	0.918367	-1.2	-16.4384	1.31693	-0.91121	0.362184	513443	169	33.2	28.2	38.2	10	2.55102	492289	366	40.5	34.8	46.2	11.4	2.90816	-7.3	-18.0247	3.86848	-1.88705	0.059154	162563	194	223.2	173.5	272.9	99.4	25.3571	140907	171	246.3	185.6
Without partner	273506	34	12.4	8.2	16.6	8.4	2.14286	276244	31	8.6	5.6	11.6	6	1.53061	3.8	44.186	2.63336	1.44302	0.149015	254858	127	48.4	40	56.9	16.9	4.31122	251886	264	52.3	43.5	61.2	17.7	4.51531	-3.9	-7.45698	6.24297	-0.624703	0.532166	234324	420	231.3	204.9	257.8	52.9	13.4949	218051	419	281.5	249.3
Other	37156		8.1	0	17.3	17.3	4.41327	36503	8	16.9	5.2	28.5	23.3	5.94388	-8.8	-52.071	7.40315	-1.18868	0.234564	29866	9	30.1	10.5	49.8	39.3	10.0255	28803	28	69.6	39.1	100.1	61	15.5612	-39.5	-56.7529	18.5111	-2.13385	0.0328551	21867	47	294.3	196.9	391.7	194.8	49.6939	20354	44	313.6	205.6
Collective HH	2816		131.2	0	266.1	266.1	67.8827	3004		75.2	0	164.1	164.1	41.8622	56	74.4681	79.7528	0.70217	0.482573	6611	8	97.2	27.8	166.7	138.9	35.4337	6841	17	53.2	5.3	101.1	95.8	24.4388	44	82.7068	43.0442	1.02221	0.306683	42468	132	312	257.1	367	109.9	28.0357	40405	160	404.7	339.3
Missing
		45-59																			60-74																			75+
Men	Population 01/03/2020	Deaths 2020	ASMR 2020	LB 95% CI	UB 95% CI	Width 95% CI	SE	Population 01/03/2019	Deaths 2019	ASMR 2019	LB 95% CI	UB 95% CI	Width 95% CI	SE	Absolute	%	SED	z-score	p-value	Population 01/03/2020	Deaths 2020	ASMR 2020	LB 95% CI	UB 95% CI	Width 95% CI	SE	Population 01/03/2019	Deaths 2019	ASMR 2019	LB 95% CI	UB 95% CI	Width 95% CI	SE	Absolute	%	SED	z-score	p-value	Population 01/03/2020	Deaths 2020	ASMR 2020	LB 95% CI	UB 95% CI	Width 95% CI	SE	Population 01/03/2019	Deaths 2019	ASMR 2019	LB 95% CI
	Number at risk to die in 2020							Number at risk to die in 2019												Number at risk to die in 2020							Number at risk to die in 2019												Number at risk to die in 2020							Number at risk to die in 2019
Total	989233	124	12.6	10.4	14.8	4.4	1.12245	988504	133	13.6	11.3	15.9	4.6	1.17347	-1	-7.35294	1.62386	-0.615817	0.538016	745681	460	62.4	56.7	68.1	11.4	2.90816	715382	472	67.1	61.1	73.2	12.1	3.08673	-4.7	-7.00447	4.24091	-1.10825	0.267753	300860	716	375.5	338.1	412.9	74.8	19.0816	266529	725	454.3	408.2
Educational level
Primary or less	71200	19	24.7	13.4	36	22.6	5.76531	75192	20	23.8	13.2	34.4	21.2	5.40816	0.9	3.78151	7.90487	0.113854	0.909354	112609	99	84.2	67.4	100.9	33.5	8.54592	112667	104	88.9	71.7	106.2	34.5	8.80102	-4.7	-5.28684	12.2675	-0.383127	0.701625	90759	242	395.4	331	459.7	128.7	32.8316	82937	262	513.8	432
Lower secondary	178461	22	10.9	6.2	15.5	9.3	2.37245	186623	26	12.2	7.5	16.9	9.4	2.39796	-1.3	-10.6557	3.37324	-0.385387	0.699951	193494	126	65.4	54	76.8	22.8	5.81633	186582	133	72.3	60	84.6	24.6	6.27551	-6.9	-9.54357	8.55638	-0.806416	0.420003	72497	165	345.8	271.6	420.1	148.5	37.8827	63651	196	542.2	436.2
Upper secondary	335107	47	14.6	10.4	18.8	8.4	2.14286	332472	45	14.4	10.2	18.6	8.4	2.14286	0.2	1.38889	3.03046	0.0659966	0.947381	199052	112	59	48	70	22	5.61224	187249	107	60.4	48.8	71.9	23.1	5.89286	-1.4	-2.31788	8.13776	-0.172038	0.863408	53270	126	360.8	270	451.6	181.6	46.3265	46019	118	386.8	281.9
Higher education	269770	27	10.1	6.3	13.9	7.6	1.93878	268341	36	13.7	9.3	18.2	8.9	2.27041	-3.6	-26.2774	2.98557	-1.2058	0.227894	182824	90	50.1	39.7	60.5	20.8	5.30612	174581	89	52.7	41.7	63.6	21.9	5.58673	-2.6	-4.93359	7.70497	-0.337445	0.735782	58021	129	427.9	324.5	531.2	206.7	52.7296	50193	89	312.6	214.4
Missing	134695	9	5.9	2	9.8	7.8	1.9898	125875	6	5	0.9	9.1	8.2	2.09184	0.9	18	2.88705	0.311737	0.755241	57699	33	60.9	40.1	81.7	41.6	10.6122	54301	39	74.6	51.1	98	46.9	11.9643	-13.7	-18.3646	15.9926	-0.856645	0.391641	26313	54	319.6	209	430.2	221.2	56.4286	23728	60	370.9	240.1
Income (deciles)
Zero	34569	6	18	3.5	32.6	29.1	7.42347	34702	6	17.9	3.5	32.3	28.8	7.34694	0.1	0.558659	10.4444	0.00957451	0.992361	12093	8	72.2	13.7	130.7	117	29.8469	10827		29.2	0	60.7	60.7	15.4847	43	147.26	33.6246	1.27882	0.200959	1893		372.5	0	864	864	220.408	1746	8	715.5	10
Lower	184845	32	17	11.1	22.9	11.8	3.0102	189048	37	19	12.9	25.2	12.3	3.13776	-2	-10.5263	4.3482	-0.459961	0.645545	172447	133	78.1	64.8	91.4	26.6	6.78571	167441	143	87.3	73	101.6	28.6	7.29592	-9.2	-10.5384	9.96375	-0.923347	0.355826	105084	266	365.3	306.7	423.8	117.1	29.8724	95865	294	491.8	415.5
Middle	211387	28	13.1	8.3	18	9.7	2.47449	213832	44	20.5	14.4	16.5	2.1	0.535714	-7.4	-36.0976	2.53182	-2.9228	0.00346895	306549	196	59.6	51	68.1	17.1	4.36224	308566	211	66.1	57	75.2	18.2	4.64286	-6.5	-9.83359	6.37066	-1.0203	0.307585	142350	324	378.3	321.4	435.3	113.9	29.0561	124351	314	438.6	369.6
Higher	527829	55	10.4	7.7	13.2	5.5	1.40306	527458	45	8.6	6.1	11.2	5.1	1.30102	1.8	20.9302	1.91344	0.940716	0.34685	246942	119	56.5	45.8	67.1	21.3	5.43367	222893	110	58	46.7	69.4	22.7	5.79082	-1.5	-2.58621	7.94093	-0.188895	0.850175	50351	119	388.2	292.6	483.7	191.1	48.75	43802	107	402.6	295
Missing	30604		10.4	0	22.5	22.5	5.7398	23463		3.3	0	9.8	9.8	2.5	7.1	215.152	6.26061	1.13407	0.256763	7650		65.5	0	135.7	135.7	34.6173	5654		93.7	0	195.9	195.9	49.9745	-28.2	-30.0961	60.7932	-0.463868	0.642742	1181		710.6	0	1611	1611	410.969	765		64	0
Living arrangement
With partner	683193	76	11.1	8.6	13.6	5	1.27551	685278	84	12.3	9.7	14.9	5.2	1.32653	-1.2	-9.7561	1.84027	-0.652077	0.514352	556222	291	52.5	46.4	58.5	12.1	3.08673	536314	315	59.3	52.7	65.8	13.1	3.34184	-6.8	-11.4671	4.54926	-1.49475	0.13498	208645	427	350	301.2	398.8	97.6	24.898	182896	426	419.3	358.4
Without partner	234865	30	12.8	8.2	17.4	9.2	2.34694	235108	39	16.9	11.6	22.2	10.6	2.70408	-4.1	-24.2604	3.58053	-1.14508	0.252175	157188	149	98.5	82.7	114.4	31.7	8.08673	149069	126	88.4	72.9	103.9	31	7.90816	10.1	11.4253	11.3108	0.892951	0.371883	73038	214	404.8	337.6	472	134.4	34.2857	66304	221	500.2	417.9
Other	65671	15	23.9	11.7	36.1	24.4	6.22449	62504	9	14.8	5	24.5	19.5	4.97449	9.1	61.4865	7.96805	1.14206	0.253429	25278	10	40.7	14.6	66.8	52.2	13.3163	23196	15	62.5	29.8	95.1	65.3	16.6582	-21.8	-34.88	21.3265	-1.0222	0.306685	8093	18	222	70.3	373.7	303.4	77.398	7290	18	259.2	78.1
Collective HH	5504		46.3	0	98.7	98.7	25.1786	5613		15.5	0	45.9	45.9	11.7092	30.8	198.71	27.7681	1.10919	0.267349	6993	10	141.4	53	229.8	176.8	45.102	6802	16	223.1	113.7	332.5	218.8	55.8163	-81.7	-36.6203	71.7611	-1.1385	0.254912	11084	57	537.6	384.7	690.4	305.7	77.9847	10039	60	631.6	455.1
Missing
* Values in bold indicate a significant difference (p<0.05) in ASMRs between 2020 and 2019
** Cells were emptied if <5
HH: households; LB: lower bound; SE: standard error; SED: standard error of the difference; UB: upper bound
[truncated: 8 more columns]

## Sheet: ASMR LC
Back to table of contents
Table 5. Absolute cancer mortality differences per 100,000 person-years with 95% CI and relative change (%) in ASMR for lung cancer in 2020 compared to 2019 for women and men by age group, and by socioeconomic and sociodemographic indicators.
Lung cancer		45-59																			60-74																			75+
Women	Population 01/03/2020	Deaths 2020	ASMR 2020	LB 95% CI	UB 95% CI	Width 95% CI	SE	Population 01/03/2019	Deaths 2019	ASMR 2019	LB 95% CI	UB 95% CI	Width 95% CI	SE	Absolute	%	SED	z-score	p-value	Population 01/03/2020	Deaths 2020	ASMR 2020	LB 95% CI	UB 95% CI	Width 95% CI	SE	Population 01/03/2019	Deaths 2019	ASMR 2019	LB 95% CI	UB 95% CI	Width 95% CI	SE	Absolute	%	SED	z-score	p-value	Population 01/03/2020	Deaths 2020	ASMR 2020	LB 95% CI	UB 95% CI	Width 95% CI	SE	Population 01/03/2019	Deaths 2019	ASMR 2019	LB 95% CI
	Number at risk to die in 2020							Number at risk to die in 2019												Number at risk to die in 2020							Number at risk to die in 2019												Number at risk to die in 2020							Number at risk to die in 2019
Total	974638	303	31	27.5	34.5	7	1.78571	977386	301	30.9	27.4	34.4	7	1.78571	0.1	0.323625	2.52538	0.039598	0.968414	804777	964	119.5	112	127.1	15.1	3.85204	779819	966	123.8	116	131.6	15.6	3.97959	-4.3	-3.47334	5.53853	-0.776379	0.437525	461225	705	151.6	136.1	167.1	31	7.90816	419716	723	179.3	160.7
Educational level
Primary or less	65714	52	66.8	48.1	85.6	37.5	9.56633	70789	47	56.2	39.8	72.7	32.9	8.39286	10.6	18.8612	12.7261	0.832931	0.404884	137616	225	159.2	137.8	180.5	42.7	10.8929	140938	246	169.1	147.4	190.7	43.3	11.0459	-9.9	-5.85452	15.5134	-0.638157	0.523372	168400	270	151	127.2	174.7	47.5	12.1173	156634	311	196.2	166.5
Lower secondary	146631	75	47.5	36.4	58.6	22.2	5.66327	155942	79	45	34.9	55.2	20.3	5.17857	2.5	5.55556	7.67399	0.325776	0.744594	216333	317	144.4	128.4	160.3	31.9	8.13776	213275	315	145.7	129.6	161.8	32.2	8.21429	-1.3	-0.892244	11.5628	-0.11243	0.910483	123523	197	169.4	136.4	202.4	66	16.8367	111635	182	182.5	144.6
Upper secondary	323666	96	29.9	24	35.9	11.9	3.03571	324976	105	32.5	26.3	38.7	12.4	3.16327	-2.6	-8	4.38427	-0.593029	0.553161	210720	224	109.2	94.8	123.6	28.8	7.34694	198272	212	109.7	94.8	124.7	29.9	7.62755	-0.5	-0.455789	10.5904	-0.0472125	0.962344	68929	106	129.2	91.1	167.2	76.1	19.4133	61371	100	152	105.6
Higher education	330163	50	16.2	11.7	20.7	9	2.29592	324649	42	13.6	9.5	17.7	8.2	2.09184	2.6	19.1176	3.10597	0.837099	0.402537	182849	124	69.4	57.1	81.7	24.6	6.27551	171880	112	65.9	53.6	78.2	24.6	6.27551	3.5	5.31108	8.87491	0.39437	0.693308	53776	65	157	98.8	215.2	116.4	29.6939	46997	60	186.9	115.1
Missing	108462	30	34	21.7	46.2	24.5	6.25	101031	28	32.5	20.3	44.7	24.4	6.22449	1.5	4.61538	8.82081	0.170052	0.864969	57260	74	129	99.6	158.4	58.8	15	55454	81	145.2	113.5	176.8	63.3	16.148	-16.2	-11.157	22.0399	-0.735031	0.462321	46595	67	144.6	100.3	188.9	88.6	22.602	43080	70	147.6	100.3
Income (deciles)
Zero	34746	21	63.4	36.2	90.5	54.3	13.852	34835	25	75.6	45.9	105.3	59.4	15.1531	-12.2	-16.1376	20.5303	-0.594243	0.55235	17447	18	88.6	46.8	130.3	83.5	21.301	16134	16	110.4	50.8	169.9	119.1	30.3827	-21.8	-19.7464	37.1058	-0.58751	0.556862	4629		13	0	30.9	30.9	7.88265	4291		13.7	0
Lower	360731	166	44.1	37.3	50.8	13.5	3.44388	370994	160	41.5	35.1	48	12.9	3.29082	2.6	6.26506	4.76338	0.545831	0.585182	419190	561	132.3	121.4	143.3	21.9	5.58673	413490	572	136.6	125.4	147.8	22.4	5.71429	-4.3	-3.14788	7.99154	-0.538069	0.590529	253011	367	136.1	115.2	156.9	41.7	10.6378	229252	392	172.5	146.2
Middle	222414	66	30	22.8	37.2	14.4	3.67347	223182	74	33.5	25.9	41.2	15.3	3.90306	-3.5	-10.4478	5.35988	-0.653	0.513756	206331	271	127.7	112.5	143	30.5	7.78061	203050	279	135.2	119.3	151.1	31.8	8.11224	-7.5	-5.54734	11.2404	-0.667236	0.504621	149718	255	163.8	138.3	189.3	51	13.0102	138278	257	189.1	159.2
Higher	332763	44	13.9	9.8	18	8.2	2.09184	329633	40	12.5	8.6	16.4	7.8	1.9898	1.4	11.2	2.88705	0.484924	0.62773	154674	103	70.8	56.8	84.8	28	7.14286	141683	92	68	53.8	82.2	28.4	7.2449	2.8	4.11765	10.1739	0.275213	0.783153	51556	77	188.5	133.3	243.8	110.5	28.1888	46194	69	182.1	123.8
Missing	23984	6	27.4	5	49.8	44.8	11.4286	18741		11.5	0	28	28	7.14286	15.9	138.261	13.4771	1.17978	0.238089	7135	11	169	64.9	273.2	208.3	53.1378	5461	7	148.8	36.5	261.2	224.7	57.3214	20.2	13.5753	78.1624	0.258436	0.79607	2309		253.2	0	566.3	566.3	144.464	1702		365.4	0
Living arrangement
With partner	661157	155	23.5	19.8	27.2	7.4	1.88776	661635	154	23.4	19.7	27.1	7.4	1.88776	0.1	0.42735	2.66969	0.0374575	0.97012	513443	497	97.3	88.7	105.8	17.1	4.36224	492289	485	99.3	90.5	108.2	17.7	4.51531	-2	-2.0141	6.27831	-0.318557	0.750062	162563	198	101.8	71.6	132.1	60.5	15.4337	140907	211	162.3	116.1
Without partner	273506	135	48.9	40.7	57.2	16.5	4.20918	276244	125	45.2	37.3	53.1	15.8	4.03061	3.7	8.18584	5.82778	0.63489	0.5255	254858	394	152.7	137.5	167.8	30.3	7.72959	251886	414	162.4	146.8	178.1	31.3	7.98469	-9.7	-5.97291	11.1131	-0.87284	0.38275	234324	389	165.1	143.9	186.4	42.5	10.8418	218051	393	187.4	162.6
Other	37156	8	21.7	6.7	36.7	30	7.65306	36503	18	49.6	26.7	72.6	45.9	11.7092	-27.9	-56.25	13.9884	-1.99451	0.0460958	29866	45	151.1	107	195.1	88.1	22.4745	28803	40	139.6	96.4	182.9	86.5	22.0663	11.5	8.23782	31.4964	0.365121	0.715021	21867	39	156.2	91.6	220.7	129.1	32.9337	20354	29	129.7	65.9
Collective HH	2816	5	143.9	16.7	271.2	254.5	64.9235	3004		102.8	2.2	203.3	201.1	51.301	41.1	39.9805	82.7457	0.496703	0.619399	6611	28	377.4	231.6	523.3	291.7	74.4133	6841	27	344.4	206.7	482.2	275.5	70.2806	33	9.58188	102.356	0.322405	0.747146	42468	79	182.3	140.4	224.1	83.7	21.352	40405	90	207.5	161.9
Missing
		45-59																			60-74																			75+
Men	Population 01/03/2020	Deaths 2020	ASMR 2020	LB 95% CI	UB 95% CI	Width 95% CI	SE	Population 01/03/2019	Deaths 2019	ASMR 2019	LB 95% CI	UB 95% CI	Width 95% CI	SE	Absolute	%	SED	z-score	p-value	Population 01/03/2020	Deaths 2020	ASMR 2020	LB 95% CI	UB 95% CI	Width 95% CI	SE	Population 01/03/2019	Deaths 2019	ASMR 2019	LB 95% CI	UB 95% CI	Width 95% CI	SE	Absolute	%	SED	z-score	p-value	Population 01/03/2020	Deaths 2020	ASMR 2020	LB 95% CI	UB 95% CI	Width 95% CI	SE	Population 01/03/2019	Deaths 2019	ASMR 2019	LB 95% CI
	Number at risk to die in 2020							Number at risk to die in 2019												Number at risk to die in 2020							Number at risk to die in 2019												Number at risk to die in 2020							Number at risk to die in 2019
Total	989233	386	39.2	35.3	43.1	7.8	1.9898	988504	418	42.9	38.8	47	8.2	2.09184	-3.7	-8.62471	2.88705	-1.28158	0.199989	745681	1698	229.9	219	240.8	21.8	5.56122	715382	1782	252.3	240.6	264	23.4	5.96939	-22.4	-8.87832	8.15848	-2.74561	0.00603987	300860	1551	588.9	544	633.9	89.9	22.9337	266529	1609	743.4	686.5
Educational level
Primary or less	71200	68	82.9	62.9	102.8	39.9	10.1786	75192	99	118.1	94.5	141.8	47.3	12.0663	-35.2	-29.8052	15.7861	-2.22982	0.0257597	112609	437	373.8	338.5	409.2	70.7	18.0357	112667	468	404.8	367.9	441.8	73.9	18.852	-31	-7.6581	26.09	-1.1882	0.234756	90759	625	730.1	647	813.1	166.1	42.3724	82937	663	916.4	812.1
Lower secondary	178461	109	54.3	43.9	64.7	20.8	5.30612	186623	113	54.1	44	64.2	20.2	5.15306	0.2	0.369686	7.39655	0.0270396	0.978428	193494	537	278.2	254.7	301.7	47	11.9898	186582	551	297.7	272.9	322.6	49.7	12.6786	-19.5	-6.55022	17.45	-1.11748	0.263789	72497	373	566.6	475.5	657.7	182.2	46.4796	63651	384	776.2	653.5
Upper secondary	335107	132	40.7	33.7	47.7	14	3.57143	332472	110	34.7	28.2	41.2	13	3.31633	6	17.2911	4.87372	1.23109	0.218288	199052	355	184.8	165.4	204.1	38.7	9.87245	187249	388	218.2	196.3	240.1	43.8	11.1735	-33.4	-15.3071	14.9101	-2.24009	0.0250851	53270	232	529.2	422.2	636.1	213.9	54.5663	46019	220	591.3	464.8
Higher education	269770	30	11.5	7.4	15.6	8.2	2.09184	268341	43	16.8	11.8	21.8	10	2.55102	-5.3	-31.5476	3.29901	-1.60654	0.108155	182824	206	115.1	99.4	130.8	31.4	8.0102	174581	221	129.6	112.5	146.7	34.2	8.72449	-14.5	-11.1883	11.844	-1.22425	0.220858	58021	186	388.2	294.4	482.1	187.7	47.8827	50193	180	434.5	322.8
Missing	134695	47	42.2	30	54.3	24.3	6.19898	125875	53	48.6	35.3	61.9	26.6	6.78571	-6.4	-13.1687	9.19093	-0.696338	0.486217	57699	163	293.1	248	338.1	90.1	22.9847	54301	154	289.2	243.4	334.9	91.5	23.3418	3.9	1.34855	32.7588	0.119052	0.905234	26313	135	592.4	447.8	736.9	289.1	73.75	23728	162	807.5	620.4
Income
Zero	34569	26	84	51.7	116.4	64.7	16.5051	34702	27	82.5	51.2	113.9	62.7	15.9949	1.5	1.81818	22.9838	0.0652634	0.947964	12093	28	307.3	176.4	438.2	261.8	66.7857	10827	27	249.2	134	364.4	230.4	58.7755	58.1	23.3146	88.9657	0.653061	0.513717	1893		35.9	0	85.6	85.6	21.8367	1746		221.7	0
Lower	184845	134	70.8	58.8	82.7	23.9	6.09694	189048	165	84.9	71.9	97.8	25.9	6.60714	-14.1	-16.6078	8.99038	-1.56834	0.116801	172447	602	352.4	324.3	380.5	56.2	14.3367	167441	615	372.8	343.4	402.3	58.9	15.0255	-20.4	-5.4721	20.768	-0.982283	0.325961	105084	624	643.1	568.7	717.5	148.8	37.9592	95865	724	895.3	796.4
Middle	211387	104	48.7	39.4	58.1	18.7	4.77041	213832	111	51.7	42.1	61.3	19.2	4.89796	-3	-5.80271	6.83716	-0.438778	0.660822	306549	791	243.1	225.7	260.4	34.7	8.85204	308566	846	263.7	245.6	281.7	36.1	9.20918	-20.6	-7.81191	12.7737	-1.61269	0.106812	142350	757	617.1	547.6	686.7	139.1	35.4847	124351	699	712.6	627.7
Higher	527829	113	21.5	17.6	25.5	7.9	2.01531	527458	107	20.9	16.9	24.8	7.9	2.01531	0.6	2.87081	2.85007	0.210521	0.833261	246942	258	115.7	100.9	130.6	29.7	7.57653	222893	286	143.7	126.3	161.1	34.8	8.87755	-28	-19.485	11.6711	-2.39909	0.016436	50351	163	414.2	318.4	510.1	191.7	48.9031	43802	179	496.8	381.6
Missing	30604	9	37.5	12.7	62.3	49.6	12.6531	23463	8	41.9	12.3	71.5	59.2	15.102	-4.4	-10.5012	19.7021	-0.223327	0.823281	7650	19	315.5	165.4	465.7	300.3	76.6071	5654	8	164.4	35	293.7	258.7	65.9949	151.1	91.91	101.114	1.49436	0.135082	1181	5	436.8	0	1081.6	1081.6	275.918	765	5	185	21.3
Living arrangement
With partner	683193	199	29.1	25	33.1	8.1	2.06633	685278	215	31.5	27.3	35.8	8.5	2.16837	-2.4	-7.61905	2.99525	-0.801269	0.422976	556222	1086	195.7	184.1	207.3	23.2	5.91837	536314	1182	221.9	209.3	234.6	25.3	6.45408	-26.2	-11.8071	8.75684	-2.99195	0.00277204	208645	983	580.7	520.2	641.3	121.1	30.8929	182896	1033	734.2	656.3
Without partner	234865	147	62.7	52.6	72.9	20.3	5.17857	235108	154	66.4	55.9	76.9	21	5.35714	-3.7	-5.57229	7.45095	-0.496581	0.619484	157188	481	312.4	284.4	340.4	56	14.2857	149069	499	341.9	311.9	372	60.1	15.3316	-29.5	-8.62825	20.9557	-1.40773	0.15921	73038	434	626	546.2	705.9	159.7	40.7398	66304	440	747	650.6
Other	65671	22	37.3	21.6	53.1	31.5	8.03571	62504	36	66.4	44.5	88.3	43.8	11.1735	-29.1	-43.8253	13.763	-2.11437	0.0344836	25278	71	308.2	234.7	381.8	147.1	37.5255	23196	44	211.2	147	275.4	128.4	32.7551	97	45.928	49.8102	1.94739	0.0514879	8093	57	734.3	456	1012.6	556.6	141.99	7290	42	689.9	388.7
Collective HH	5504	18	302.4	161.7	443	281.3	71.7602	5613	13	214.8	97.1	332.5	235.4	60.051	87.6	40.7821	93.5716	0.936181	0.34918	6993	60	829.8	619.3	1040.4	421.1	107.423	6802	57	814.7	603.4	1026	422.6	107.806	15.1	1.85344	152.191	0.0992177	0.920965	11084	77	577.7	431.1	724.3	293.2	74.7959	10039	94	916.6	708.7
Missing
* Results in bold show where the ASMR’s are signifcantly diferent (p<0.05) in 2020 compared with the reference period
** Cell <5 were emptied.
HH: households; LB: lower bound; SE: standard error; SED: standard error of the difference; UB: upper bound
[truncated: 8 more columns]

## Sheet: ASMR PAC
Back to table of contents
Table 6. Absolute cancer mortality differences per 100,000 person-years with 95% CI and relative change (%) in ASMR for pancreatic cancer in 2020 compared to 2019 for women and men by age group, and by socioeconomic and sociodemographic indicators.
Pancreatic cancer		45-59																			60-74																			75+
Women	Population 01/03/2020	Deaths 2020	ASMR 2020	LB 95% CI	UB 95% CI	Width 95% CI	SE	Population 01/03/2019	Deaths 2019	ASMR 2019	LB 95% CI	UB 95% CI	Width 95% CI	SE	Absolute	%	SED	z-score	p-value	Population 01/03/2020	Deaths 2020	ASMR 2020	LB 95% CI	UB 95% CI	Width 95% CI	SE	Population 01/03/2019	Deaths 2019	ASMR 2019	LB 95% CI	UB 95% CI	Width 95% CI	SE	Absolute	%	SED	z-score	p-value	Population 01/03/2020	Deaths 2020	ASMR 2020	LB 95% CI	UB 95% CI	Width 95% CI	SE	Population 01/03/2019	Deaths 2019	ASMR 2019	LB 95% CI
	Number at risk to die in 2020							Number at risk to die in 2019												Number at risk to die in 2020							Number at risk to die in 2019												Number at risk to die in 2020							Number at risk to die in 2019
Total	974638	76	7.8	6	9.5	3.5	0.892857	977386	89	9.1	7.2	11	3.8	0.969388	-1.3	-14.2857	1.31792	-0.986405	0.323935	804777	326	40.3	36	44.7	8.7	2.21939	779819	333	42.7	38.1	47.2	9.1	2.32143	-2.4	-5.62061	3.21165	-0.747279	0.454895	461225	546	138.6	123.3	154	30.7	7.83163	419716	515	152.4	134.8
Educational level
Primary or less	65714	9	13.2	4.2	22.3	18.1	4.61735	70789	5	6.1	0.7	11.5	10.8	2.7551	7.1	116.393	5.37685	1.32048	0.186676	137616	47	30.7	21.6	39.7	18.1	4.61735	140938	68	46.3	35.1	57.5	22.4	5.71429	-15.6	-33.6933	7.34663	-2.12342	0.0337184	168400	203	140	116.1	164	47.9	12.2194	156634	201	156	128.5
Lower secondary	146631	20	13.9	7.5	20.2	12.7	3.2398	155942	20	12.8	7	18.6	11.6	2.95918	1.1	8.59375	4.38783	0.250693	0.802051	216333	107	47.9	38.8	57	18.2	4.64286	213275	101	46.7	37.6	55.8	18.2	4.64286	1.2	2.56959	6.56599	0.18276	0.854986	123523	141	136.9	106.6	167.1	60.5	15.4337	111635	133	146.9	112.4
Upper secondary	323666	24	7.4	4.4	10.4	6	1.53061	324976	37	11.6	7.8	15.3	7.5	1.91327	-4.2	-36.2069	2.45018	-1.71416	0.0864988	210720	86	41.6	32.8	50.5	17.7	4.51531	198272	90	47.2	37.3	57	19.7	5.02551	-5.6	-11.8644	6.75602	-0.828891	0.407166	68929	80	124.4	85.1	163.7	78.6	20.051	61371	75	152.3	103.5
Higher education	330163	17	5.2	2.7	7.7	5	1.27551	324649	19	6.4	3.5	9.3	5.8	1.47959	-1.2	-18.75	1.95349	-0.614286	0.539027	182849	64	37.1	28	46.3	18.3	4.66837	171880	54	33.1	24.2	41.9	17.7	4.51531	4	12.0846	6.49474	0.615883	0.537972	53776	59	141.2	86	196.4	110.4	28.1633	46997	43	116.6	60.9
Missing	108462	6	6.3	1.1	11.5	10.4	2.65306	101031	8	9.3	2.8	15.8	13	3.31633	-3	-32.2581	4.24697	-0.706386	0.479948	57260	22	37.8	22	53.6	31.6	8.06122	55454	20	35.4	19.9	51	31.1	7.93367	2.4	6.77966	11.3105	0.212193	0.831957	46595	63	153	106.4	199.5	93.1	23.75	43080	63	174.9	120.2
Income (deciles)
Zero	34746	7	19.5	5	34	29	7.39796	34835	6	17.8	3.5	32.1	28.6	7.29592	1.7	9.55056	10.3904	0.163613	0.870036	17447		22.2	0.2	44.2	44	11.2245	16134	9	85.4	28.3	142.4	114.1	29.1071	-63.2	-74.0047	31.1964	-2.02588	0.0427776	4629		13	0	30.9	30.9	7.88265	4291		105.1	0
Lower	360731	35	9.3	6.2	12.4	6.2	1.58163	370994	41	10.9	7.5	14.2	6.7	1.70918	-1.6	-14.6789	2.32871	-0.687077	0.492034	419190	167	38.8	32.9	44.7	11.8	3.0102	413490	202	48.2	41.6	54.9	13.3	3.39286	-9.4	-19.5021	4.53573	-2.07244	0.0382248	253011	292	125.7	105.1	146.4	41.3	10.5357	229252	265	155.6	129.5
Middle	222414	18	8.1	4.4	11.9	7.5	1.91327	223182	13	5.9	2.7	9.2	6.5	1.65816	2.2	37.2881	2.53182	0.868942	0.384879	206331	95	44.3	35.4	53.3	17.9	4.56633	203050	77	37	28.7	45.2	16.5	4.20918	7.3	19.7297	6.21036	1.17546	0.239813	149718	179	148.5	122.9	174.1	51.2	13.0612	138278	182	146.5	119.7
Higher	332763	16	4.8	2.4	7.1	4.7	1.19898	329633	29	9.3	5.9	12.7	6.8	1.73469	-4.5	-48.3871	2.10872	-2.13399	0.0328434	154674	57	41.5	30.5	52.5	22	5.61224	141683	44	34.1	23.8	44.3	20.5	5.22959	7.4	21.7009	7.67111	0.964658	0.334716	51556	71	167.7	115.9	219.6	103.7	26.4541	46194	62	172.2	115.1
Missing	23984	0	0	0	0	0	0	18741	0	0	0	0	0	0	0	0	0	#DIV/0!	#DIV/0!	7135		52.7	0	113.4	113.4	28.9286	5461		21.3	0	63.1	63.1	16.0969	31.4	147.418	33.1055	0.948483	0.342884	2309		27.1	0	64.6	64.6	16.4796	1702		36.2	0
Living arrangement
With partner	661157	47	7.1	5.1	9.2	4.1	1.04592	661635	61	9.3	7	11.6	4.6	1.17347	-2.2	-23.6559	1.57193	-1.39955	0.161648	513443	191	37.7	32.3	43	10.7	2.72959	492289	188	38.8	33.2	44.3	11.1	2.83163	-1.1	-2.83505	3.93304	-0.279682	0.779722	162563	175	129.2	93.1	165.2	72.1	18.3929	140907	160	189.6	137.1
Without partner	273506	25	9.1	5.6	12.7	7.1	1.81122	276244	21	7.6	4.3	10.8	6.5	1.65816	1.5	19.7368	2.45561	0.610845	0.541302	254858	119	45.5	37.3	53.7	16.4	4.18367	251886	128	50.3	41.6	59	17.4	4.43878	-4.8	-9.54274	6.09966	-0.786929	0.431323	234324	295	148.2	127.3	169	41.7	10.6378	218051	283	156.8	133.4
Other	37156		8.1	0	17.4	17.4	4.43878	36503	6	16.5	3.3	29.6	26.3	6.70918	-8.4	-50.9091	8.04462	-1.04418	0.296404	29866	10	33.5	12.7	54.3	41.6	10.6122	28803	11	38.3	15.7	60.9	45.2	11.5306	-4.8	-12.5326	15.6708	-0.306302	0.759375	21867	21	117.7	57.2	178.1	120.9	30.8418	20354	20	131.5	62.3
Collective HH	2816		50.9	0	150.7	150.7	38.4439	3004		25.7	0	76	76	19.3878	25.2	98.0545	43.056	0.585285	0.558356	6611	6	85.2	12.8	157.5	144.7	36.9133	6841	6	68.9	12	125.7	113.7	29.0051	16.3	23.6575	46.9456	0.347211	0.728433	42468	55	131	95.2	166.7	71.5	18.2398	40405	52	122.8	87.3
Missing
		45-59																			60-74																			75+
Men	Population 01/03/2020	Deaths 2020	ASMR 2020	LB 95% CI	UB 95% CI	Width 95% CI	SE	Population 01/03/2019	Deaths 2019	ASMR 2019	LB 95% CI	UB 95% CI	Width 95% CI	SE	Absolute	%	SED	z-score	p-value	Population 01/03/2020	Deaths 2020	ASMR 2020	LB 95% CI	UB 95% CI	Width 95% CI	SE	Population 01/03/2019	Deaths 2019	ASMR 2019	LB 95% CI	UB 95% CI	Width 95% CI	SE	Absolute	%	SED	z-score	p-value	Population 01/03/2020	Deaths 2020	ASMR 2020	LB 95% CI	UB 95% CI	Width 95% CI	SE	Population 01/03/2019	Deaths 2019	ASMR 2019	LB 95% CI
	Number at risk to die in 2020							Number at risk to die in 2019												Number at risk to die in 2020							Number at risk to die in 2019												Number at risk to die in 2020							Number at risk to die in 2019
Total	989233	126	12.8	10.5	15	4.5	1.14796	988504	108	11	9	13.1	4.1	1.04592	1.8	16.3636	1.55298	1.15906	0.246432	745681	393	53.2	47.9	58.5	10.6	2.70408	715382	365	51.9	46.6	57.3	10.7	2.72959	1.3	2.50482	3.84223	0.338345	0.735103	300860	366	140.5	118.5	162.6	44.1	11.25	266529	361	181.5	153
Educational level
Primary or less	71200	13	16.6	7.4	25.7	18.3	4.66837	75192	9	10.5	3.5	17.5	14	3.57143	6.1	58.0952	5.87782	1.0378	0.299363	112609	66	57.4	43.4	71.3	27.9	7.11735	112667	77	65.6	50.8	80.4	29.6	7.55102	-8.2	-12.5	10.3766	-0.790237	0.429389	90759	104	138.2	101.2	175	73.8	18.8265	82937	111	161.9	117.6
Lower secondary	178461	31	15.5	10	21.1	11.1	2.83163	186623	22	10.7	6.2	15.3	9.1	2.32143	4.8	44.8598	3.66158	1.31091	0.189888	193494	116	60.1	49.2	71.1	21.9	5.58673	186582	98	53.3	42.8	63.9	21.1	5.38265	6.8	12.758	7.75787	0.876529	0.380742	72497	102	169.4	118.8	220	101.2	25.8163	63651	84	182.1	122
Upper secondary	335107	51	15.5	11.3	19.8	8.5	2.16837	332472	34	10.8	7.1	14.4	7.3	1.86224	4.7	43.5185	2.85828	1.64434	0.100105	199052	105	54.4	44	64.9	20.9	5.33163	187249	80	45.2	35.2	55.3	20.1	5.12755	9.2	20.354	7.39717	1.24372	0.213603	53270	64	115.4	67.2	163.5	96.3	24.5663	46019	71	177.3	108.6
Higher education	269770	20	7.5	4.2	10.8	6.6	1.68367	268341	32	12.3	8	16.5	8.5	2.16837	-4.8	-39.0244	2.74528	-1.74845	0.0803854	182824	81	45.2	35.4	55.1	19.7	5.02551	174581	81	47.6	37.2	58	20.8	5.30612	-2.4	-5.04202	7.30826	-0.328395	0.742613	58021	65	124.6	72.1	177.1	105	26.7857	50193	68	232	147.5
Missing	134695	11	9.3	3.7	14.8	11.1	2.83163	125875	11	9.2	3.7	14.8	11.1	2.83163	0.1	1.08696	4.00453	0.0249717	0.980078	57699	25	44.9	27.2	62.5	35.3	9.0051	54301	29	56.4	35.8	76.9	41.1	10.4847	-11.5	-20.3901	13.821	-0.832066	0.405372	26313	31	144.9	72.6	217.3	144.7	36.9133	23728	27	181.8	89.3
Income
Zero	34569		11.6	0.2	23.1	22.9	5.84184	34702		8.4	0	18.1	18.1	4.61735	3.2	38.0952	7.44627	0.429745	0.667381	12093	7	84.3	12.6	156	143.4	36.5816	10827		10.8	0	25.8	25.8	6.58163	73.5	680.556	37.169	1.97745	0.0479902	1893		177.3	0	524.3	524.3	133.75	1746		0	0
Lower	184845	32	17.1	11.2	23	11.8	3.0102	189048	28	14.3	9	19.5	10.5	2.67857	2.8	19.5804	4.0294	0.694892	0.487123	172447	87	51.2	40.5	62	21.5	5.48469	167441	100	60.5	48.6	72.4	23.8	6.07143	-9.3	-15.3719	8.18194	-1.13665	0.255685	105084	132	151.8	114.9	188.7	73.8	18.8265	95865	137	182.2	137
Middle	211387	24	11.3	6.8	15.8	9	2.29592	213832	24	11.2	6.7	15.7	9	2.29592	0.1	0.892857	3.24692	0.0307984	0.97543	306549	189	58.6	50	67.1	17.1	4.36224	308566	169	50.7	42.9	58.4	15.5	3.95408	7.9	15.5819	5.88761	1.3418	0.179661	142350	168	129.6	97.9	161.4	63.5	16.199	124351	153	154.2	114.6
Higher	527829	65	12.4	9.4	15.4	6	1.53061	527458	50	9.6	6.9	12.3	5.4	1.37755	2.8	29.1667	2.05923	1.35973	0.173915	246942	105	46.8	37.5	56.2	18.7	4.77041	222893	92	47	36.9	57	20.1	5.12755	-0.2	-0.425532	7.00347	-0.0285573	0.977218	50351	62	142.4	86.9	197.9	111	28.3163	43802	69	254.4	169.1
Missing	30604		4.6	0	13.7	13.7	3.4949	23463		11.7	0	24.9	24.9	6.35204	-7.1	-60.6838	7.25002	-0.979308	0.327428	7650	5	65.7	2.9	128.6	125.7	32.0663	5654		55.2	0	134.4	134.4	34.2857	10.5	19.0217	46.9442	0.22367	0.823014	1181		81.5	0	174.9	174.9	44.6173	765		557.8	0
Living arrangement
With partner	683193	73	10.7	8.2	13.1	4.9	1.25	685278	78	11.4	8.9	14	5.1	1.30102	-0.7	-6.14035	1.8042	-0.387983	0.698029	556222	284	51.1	45.2	57.1	11.9	3.03571	536314	263	49.4	43.5	55.4	11.9	3.03571	1.7	3.4413	4.29315	0.39598	0.69212	208645	249	141.7	111.8	171.5	59.7	15.2296	182896	230	165	127.9
Without partner	234865	45	19.2	13.6	24.8	11.2	2.85714	235108	24	10.3	6.2	14.5	8.3	2.11735	8.9	86.4078	3.55618	2.50268	0.0123255	157188	93	60.8	48.4	73.2	24.8	6.32653	149069	87	60.9	48.1	73.8	25.7	6.55612	-0.1	-0.164204	9.11086	-0.0109759	0.991243	73038	92	148.2	108.4	187.9	79.5	20.2806	66304	103	197	146.4
Other	65671	8	13.6	4.1	23.2	19.1	4.87245	62504	5	7.8	0.9	14.8	13.9	3.54592	5.8	74.359	6.02613	0.962474	0.335811	25278	11	48.5	19.1	77.9	58.8	15	23196	8	37.5	11	64	53	13.5204	11	29.3333	20.1941	0.544714	0.58595	8093	10	99.1	2.4	195.9	193.5	49.3622	7290	12	234.5	54.6
Collective HH	5504	0	0	0	0	0	0	5613		15.5	0	45.9	45.9	11.7092	-15.5	-100	11.7092	-1.32375	0.185587	6993	5	69.4	8.2	130.6	122.4	31.2245	6802	7	101	25.9	176.2	150.3	38.3418	-31.6	-31.2871	49.4476	-0.63906	0.522784	11084	15	127	55.6	198.5	142.9	36.4541	10039	16	195.7	93.4
Missing
* Results in bold show where the ASMR’s are signifcantly diferent (p<0.05) in 2020 compared with the reference period
** Cells <5 were emptied
HH: households; LB: lower bound; SE: standard error; SED: standard error of the difference; UB: upper bound
[truncated: 8 more columns]

## Sheet: ASMR PRC
Back to table of contents
Table 7. Absolute cancer mortality differences per 100,000 person-years with 95% CI and relative change (%) in ASMR for prostate cancer in 2020 compared to 2019 for men by age group, and by socioeconomic and sociodemographic indicators.
Prostate cancer		45-59																			60-74																			75+
Men	Population 01/03/2020	Deaths 2020	ASMR 2020	LB 95% CI	UB 95% CI	Width 95% CI	SE	Population 01/03/2019	Deaths 2019	ASMR 2019	LB 95% CI	UB 95% CI	Width 95% CI	SE	Absolute	%	SED	z-score	p-value	Population 01/03/2020	Deaths 2020	ASMR 2020	LB 95% CI	UB 95% CI	Width 95% CI	SE	Population 01/03/2019	Deaths 2019	ASMR 2019	LB 95% CI	UB 95% CI	Width 95% CI	SE	Absolute	%	SED	z-score	p-value	Population 01/03/2020	Deaths 2020	ASMR 2020	LB 95% CI	UB 95% CI	Width 95% CI	SE	Population 01/03/2019	Deaths 2019	ASMR 2019	95% CI
	Number at risk to die in 2020							Number at risk to die in 2019												Number at risk to die in 2020							Number at risk to die in 2019												Number at risk to die in 2020							Number at risk to die in 2019
Total	989233	42	4.3	3	5.6	2.6	0.663265	988504	34	3.5	2.3	4.7	2.4	0.612245	0.8	22.8571	0.902643	0.886286	0.375463	745681	334	45.7	40.8	50.6	9.8	2.5	715382	363	52.1	46.7	57.4	10.7	2.72959	-6.4	-12.2841	9.95067	-0.643173	0.520112	300860	1204	733.5	680.5	786.4	105.9	27.0153	266529	1175	880.4	815.4
Educational level
Primary or less	71200	5	6.6	0.7	12.6	11.9	3.03571	75192		2.1	0	5	5	1.27551	4.5	214.286	3.29279	1.36662	0.171744	112609	58	47.1	34.9	59.4	24.5	6.25	112667	63	52.2	39.2	65.2	26	6.63265	-5.1	-9.77011	50.2421	-0.101509	0.919147	90759	429	760.4	670.5	850.2	179.7	45.8418	82937	410	867.8	761
Lower secondary	178461	9	4.7	1.5	7.9	6.4	1.63265	186623	10	4.7	1.8	7.7	5.9	1.5051	0	0	2.22056	0	1	193494	101	52.7	42.4	63	20.6	5.2551	186582	110	59.9	48.7	71	22.3	5.68878	-7.2	-12.02	37.6173	-0.191401	0.848211	72497	287	724.3	615	833.6	218.6	55.7653	63651	268	858.4	723.4
Upper secondary	335107	8	2.6	0.8	4.4	3.6	0.918367	332472	9	2.9	1	4.8	3.8	0.969388	-0.3	-10.3448	1.33533	-0.224663	0.822241	199052	79	43.5	33.9	53.2	19.3	4.92347	187249	85	50.9	40	61.8	21.8	5.56122	-7.4	-14.5383	35.8507	-0.206412	0.836469	53270	206	765.3	630.3	900.3	270	68.8776	46019	204	949.1	780.3
Higher education	269770	12	4.7	2	7.3	5.3	1.35204	268341	7	2.7	0.7	4.6	3.9	0.994898	2	74.0741	1.67864	1.19144	0.233481	182824	61	34.5	25.8	43.2	17.4	4.43878	174581	72	43.1	33.1	53	19.9	5.07653	-8.6	-19.9536	30.2099	-0.284675	0.775894	58021	192	737.7	600.9	874.5	273.6	69.7959	50193	182	970.1	792.4
Missing	134695	8	7	2.1	12	9.9	2.52551	125875	6	5.7	1.1	10.3	9.2	2.34694	1.3	22.807	3.44765	0.377068	0.706123	57699	35	63	42.1	83.9	41.8	10.6633	54301	33	63.1	41.5	84.6	43.1	10.9949	-0.1	-0.158479	131.551	-0.000760161	0.999393	26313	90	608.6	454.2	763.1	308.9	78.801	23728	111	743.7	557.4
Income (deciles)
Zero	34569		9.6	0	20.5	20.5	5.22959	34702		9.7	0	20.8	20.8	5.30612	-0.1	-1.03093	7.45007	-0.0134227	0.989291	12093		44.8	0	106.8	106.8	27.2449	10827		36.9	0	76	76	19.3878	7.9	21.4092	403.13	0.0195967	0.984365	1893	5	559.8	0	1160.8	1160.8	296.122	1746		14.5	0
Lower	184845	6	3.1	0.6	5.6	5	1.27551	189048	8	4.1	1.3	6.9	5.6	1.42857	-1	-24.3902	1.91514	-0.522156	0.601561	172447	91	54.3	43.1	65.4	22.3	5.68878	167441	104	64	51.7	76.3	24.6	6.27551	-9.7	-15.1563	45.0708	-0.215217	0.829598	105084	456	725.1	641.4	808.8	167.4	42.7041	95865	469	865.9	764
Middle	211387	9	4.2	1.5	6.9	5.4	1.37755	213832	9	4.2	1.4	6.9	5.5	1.40306	0	0	1.96627	0	1	306549	172	49.3	41.8	56.9	15.1	3.85204	308566	177	52.8	44.9	60.6	15.7	4.0051	-3.5	-6.62879	19.8929	-0.175942	0.860339	142350	552	744	663.3	824.7	161.4	41.1735	124351	529	907.5	806.8
Higher	527829	22	4.2	2.5	6	3.5	0.892857	527458	13	2.5	1.1	3.9	2.8	0.714286	1.7	68	1.14342	1.48677	0.137074	246942	63	31.5	23.4	39.7	16.3	4.15816	222893	76	41	31.4	50.5	19.1	4.87245	-9.5	-23.1707	27.8989	-0.340515	0.733469	50351	188	747.5	612.9	882.1	269.2	68.6735	43802	172	869.1	707.6
Missing	30604		9.3	0	22.1	22.1	5.63776	23463		3.3	0	9.8	9.8	2.5	6	181.818	6.16719	0.97289	0.330608	7650	6	95.3	13.8	176.8	163	41.5816	5654		32.2	0	78.3	78.3	19.9745	63.1	195.963	440.562	0.143226	0.886112	1181		91.7	0	195	195	49.7449	765		1609.4	0
Living arrangement
With partner	683193	30	4.4	2.8	5.9	3.1	0.790816	685278	23	3.4	2	4.7	2.7	0.688776	1	29.4118	1.04871	0.953548	0.340312	556222	226	40.8	35.5	46.2	10.7	2.72959	536314	248	46.9	41.1	52.8	11.7	2.98469	-6.1	-13.0064	11.638	-0.524146	0.600177	208645	683	651.3	584	718.5	134.5	34.3112	182896	651	750.7	668.4
Without partner	234865	10	4.3	1.6	7	5.4	1.37755	235108	11	4.8	2	7.6	5.6	1.42857	-0.5	-10.4167	1.98456	-0.251946	0.801083	157188	80	54.3	42.4	66.2	23.8	6.07143	149069	87	61	48.1	73.8	25.7	6.55612	-6.7	-10.9836	49.0542	-0.136584	0.89136	73038	330	691.8	603	780.6	177.6	45.3061	66304	340	851.5	743.1
Other	65671		3.7	0	8.9	8.9	2.27041	62504		0	0	0	0	0	3.7	0	2.27041	1.62966	0.103173	25278	15	70.3	34.3	106.4	72.1	18.3929	23196	13	68	30.3	105.6	75.3	19.2092	2.3	3.38235	387.386	0.00593724	0.995263	8093	44	837	523.3	1150.6	627.3	160.026	7290	36	884.6	527.4
Collective HH	5504		0	0	0	0	0	5613		0	0	0	0	0	0	0	0		1	6993	13	171.6	78	265.2	187.2	47.7551	6802	15	205.1	101.3	308.9	207.6	52.9592	-33.5	-16.3335	2852.43	-0.0117444	0.99063	11084	147	1506.4	1247.7	1765.2	517.5	132.015	10039	148	1822.7	1513.1
Missing
* Results in bold show where the ASMR’s are signifcantly diferent (p<0.05) in 2020 compared with the reference period
** Cells <5 were emptied
HH: households; LB: lower bound; SE: standard error; SED: standard error of the difference; UB: upper bound
[truncated: 8 more columns]

## Sheet: ASMR All Cancers SensA
Back to table of contents
Table 8. Absolute cancer mortality differences per 100,000 person-years with 95% CI and relative change (%) in ASMR for all cancers (sensitivity analysis) in 2020 compared to 2019 for women and men by age group, and by socioeconomic and sociodemographic indicators.
All cancers		45-59																			60-74																			75+
Women	Population 01/03/2020	Deaths 2020	ASMR 2020	LB 95% CI	UB 95% CI	Width 95% CI	SE	Population 01/03/2019	Deaths 2019	ASMR 2019	LB 95% CI	UB 95% CI	Width 95% CI	SE	Absolute	%	SED	z-score	p-value	Population 01/03/2020	Deaths 2020	ASMR 2020	LB 95% CI	UB 95% CI	Width 95% CI	SE	Population 01/03/2019	Deaths 2019	ASMR 2019	95% CI	UB 95% CI	Width 95% CI	SE	Absolute	%	SED	z-score	p-value	Population 01/03/2020	Deaths 2020	ASMR 2020	LB 95% CI	UB 95% CI	Width 95% CI	SE	Population 01/03/2019	Deaths 2019	ASMR 2019	LB 95% CI
	Number at risk to die in 2020							Number at risk to die in 2019												Number at risk to die in 2020							Number at risk to die in 2019												Number at risk to die in 2020							Number at risk to die in 2019
Total	974638	1924	197.2	188.4	206	17.6	4.4898	977386	2036	208.9	199.9	218	18.1	4.61735	-11.7	-5.60077	6.44035	-1.81667	0.0692676	804777	5699	702.4	684.2	720.6	36.4	9.28571	779819	5666	726.1	707.2	744.9	37.7	9.61735	-23.7	-3.26401	13.3685	-1.77282	0.0762587	461225	8719	2441.4	2377	2505.8	128.8	32.8571	419716	8877	2941.3	2863.8
Educational level
Primary or less	65714	241	335	291.1	379	87.9	22.4235	70789	252	320.9	279.9	362	82.1	20.9439	14.1	4.39389	30.6832	0.459535	0.64585	137616	1119	763	717.2	808.8	91.6	23.3673	140938	1275	862.1	813.6	910.5	96.9	24.7194	-99.1	-11.4952	34.0159	-2.91334	0.0035758	168400	2428	2448	2348	2548.1	200.1	51.0459	156634	3628	3119.6	2996.9
Lower secondary	146631	434	273.3	246.7	299.9	53.2	13.5714	155942	456	272	246.4	297.7	51.3	13.0867	1.3	0.477941	18.8533	0.0689535	0.945027	216333	1801	816.7	779	854.4	75.4	19.2347	213275	1746	805.2	767.5	842.9	75.4	19.2347	11.5	1.42822	27.202	0.422764	0.672468	123523	1642	2426.4	2299.2	2553.7	254.5	64.9235	111635	2266	2797.8	2647
Upper secondary	323666	561	174.3	159.9	188.7	28.8	7.34694	324976	652	203	187.4	218.6	31.2	7.95918	-28.7	-14.1379	10.8317	-2.64963	0.0080581	210720	1332	651.6	616.4	686.7	70.3	17.9337	198272	1223	645.2	608.8	681.6	72.8	18.5714	6.4	0.99194	25.8169	0.247899	0.804212	68929	907	2406.4	2230	2582.8	352.8	90	61371	1169	2639.2	2436.2
Higher education	330163	475	149.2	135.8	162.7	26.9	6.86224	324649	501	160.7	146.6	174.8	28.2	7.19388	-11.5	-7.15619	9.94195	-1.15672	0.247389	182849	992	562.1	527	597.2	70.2	17.9082	171880	998	604.5	566.9	642.2	75.3	19.2092	-42.4	-7.01406	26.262	-1.6145	0.10642	53776	622	2440	2210.1	2669.8	459.7	117.27	46997	824	2944.7	2661.1
Missing	108462	213	221.3	191.1	251.6	60.5	15.4337	101031	126	194.7	165.5	223.9	58.4	14.898	26.6	13.662	21.451	1.24003	0.214963	57260	425	737.8	667.9	807.7	139.8	35.6633	55454	424	759.1	687.1	831.1	144	36.7347	-21.3	-2.80595	51.1987	-0.416026	0.677391	46595	652	2489.9	2300.6	2679.3	378.7	96.6071	43080	990	2967.2	2743.2
Income (deciles)
Zero	34746	145	427	357.5	496.5	139	35.4592	34835	157	464.1	391.6	536.7	145.1	37.0153	-37.1	-7.99397	51.259	-0.723775	0.469204	17447	124	655.3	534.4	776.1	241.7	61.6582	16134	158	972.6	808	1137.1	329.1	83.9541	-317.3	-32.6239	104.163	-3.04618	0.00231773	4629	52	1546.8	949.8	2143.8	1194	304.592	4291	27	944.7	431.5
Lower	360731	926	248.2	232.2	264.2	32	8.16327	370994	1015	266.3	249.9	282.7	32.8	8.36735	-18.1	-6.79685	11.6898	-1.54836	0.121536	419190	3083	722.9	697.4	748.4	51	13.0102	413490	3153	750.6	724.4	776.7	52.3	13.3418	-27.7	-3.69038	18.6352	-1.48644	0.137164	253011	4493	2357.7	2266.6	2448.9	182.3	46.5051	229252	4491	2840.6	2729.5
Middle	222414	411	185.9	168	203.9	35.9	9.15816	223182	384	173.8	156.4	191.2	34.8	8.87755	12.1	6.96203	12.7547	0.948668	0.342789	206331	1598	751.6	714.7	788.4	73.7	18.801	203050	1547	744.4	707.3	781.4	74.1	18.9031	7.2	0.967222	26.6609	0.270058	0.787115	149718	3124	2514.8	2411.3	2618.3	207	52.8061	138278	3388	3098.6	2974.6
Higher	332763	404	124.4	112.2	136.5	24.3	6.19898	329633	457	143.9	130.7	157.1	26.4	6.73469	-19.5	-13.5511	9.15333	-2.13037	0.0331409	154674	812	576.1	535.6	616.5	80.9	20.6378	141683	775	591.3	548.8	633.7	84.9	21.6582	-15.2	-2.57061	29.9164	-0.508082	0.611396	51556	1006	2635.2	2429.6	2840.9	411.3	104.923	46194	929	2974.6	2736.9
Missing	23984	38	175.4	118	232.2	114.2	29.1327	18741	23	129.5	75.4	183.5	108.1	27.5765	45.9	35.444	40.1145	1.14422	0.252531	7135	52	863.9	620.8	1106.9	486.1	124.005	5461	33	659.8	426.7	892.9	466.2	118.929	204.1	30.9336	171.818	1.18789	0.234878	2309	44	2579.2	1601.4	3557.5	1956.1	499.005	1702	42	3404.3	2016.7
Living arrangement
With partner	661157	1061	160.7	151	170.4	19.4	4.94898	661635	1134	172.2	162.2	182.2	20	5.10204	-11.5	-6.67828	7.10797	-1.6179	0.105684	513443	2994	587.4	566.4	608.4	42	10.7143	492289	2085	605.8	584	627.7	43.7	11.148	-18.4	-3.03731	15.462	-1.19002	0.23404	162563	1621	2007.3	1862.9	2151.7	288.8	73.6735	140907	2215	2579.3	2388.9
Without partner	273506	758	275.4	255.8	295	39.2	10	276244	763	275.8	256	295.4	39.4	10.051	-0.4	-0.145033	14.1783	-0.0282122	0.977493	254858	2271	872.7	836.9	908.6	71.7	18.2908	251886	1514	893.4	856.9	930	73.1	18.648	-20.7	-2.31699	26.1209	-0.792469	0.428087	234324	3289	2331.2	2249.4	2413	163.6	41.7347	218051	4660	2758.7	2661.2
Other	37156	75	202.8	157	248.7	91.7	23.3929	36503	114	313.6	256.1	371.1	115	29.3367	-110.8	-35.3316	37.5216	-2.95297	0.00314736	29866	250	839.5	736	943.1	207.1	52.8316	28803	173	905.4	795.9	1015	219.1	55.8929	-65.9	-7.27855	76.9103	-0.856842	0.391532	21867	304	2675.9	2389.8	2961.9	572.1	145.944	20354	480	3198.5	2862.4
Collective HH	2816	30	1052.9	664.1	1441.7	777.6	198.367	3004	25	705.9	422.9	988.9	566	144.388	347	49.1571	245.352	1.4143	0.157275	6611	154	2097.2	1748	2446.3	698.3	178.138	6841	116	2092.1	1764.7	2419.6	654.9	167.066	5.1	0.243774	244.222	0.0208827	0.983339	42468	1037	3446.5	3266.2	3626.9	360.7	92.0153	40405	1522	3902	3702.1
Missing
		45-59																			60-74																			75+
Men	Population 01/03/2020	Deaths 2020	ASMR 2020	LB 95% CI	UB 95% CI	Width 95% CI	SE	Population 01/03/2019	Deaths 2019	ASMR 2019	LB 95% CI	UB 95% CI	Width 95% CI	SE	Absolute	%	SED	z-score	p-value	Population 01/03/2020	Deaths 2020	ASMR 2020	LB 95% CI	UB 95% CI	Width 95% CI	SE	Population 01/03/2019	Deaths 2019	ASMR 2019	95% CI	UB 95% CI	Width 95% CI	SE	Absolute	%	SED	z-score	p-value	Population 01/03/2020	Deaths 2020	ASMR 2020	LB 95% CI	UB 95% CI	Width 95% CI	SE	Population 01/03/2019	Deaths 2019	ASMR 2019	LB 95% CI
	Number at risk to die in 2020							Number at risk to die in 2019												Number at risk to die in 2020							Number at risk to die in 2019												Number at risk to die in 2020							Number at risk to die in 2019
Total	989233	2127	215.8	206.7	225	18.3	4.66837	988504	2165	221.4	212.1	230.7	18.6	4.7449	-5.6	-2.52936	6.6564	-0.841295	0.400183	745681	7901	1071.2	1047.7	1094.7	47	11.9898	715382	8107	1149.2	1124.4	1174.1	49.7	12.6786	-78	-6.78733	17.45	-4.46992	7.8248e-06	300860	9486	4472.5	4347.8	4597.3	249.5	63.648	266529	9782	5653.7	5497.1
Educational level
Primary or less	71200	299	370.8	328.1	413.4	85.3	21.7602	75192	397	475	427.6	522.3	94.7	24.1582	-104.2	-21.9368	32.5134	-3.20483	0.00135143	112609	1755	1502.3	1431.7	1572.8	141.1	35.9949	112667	1825	1577.8	1505.3	1650.3	145	36.9898	-75.5	-4.78514	51.6128	-1.46282	0.143518	90759	3271	4784	4568.8	4999.2	430.4	109.796	82937	3424	5926.5	5661.1
Lower secondary	178461	552	282.8	258.8	306.9	48.1	12.2704	186623	553	270.2	247.4	293	45.6	11.6327	12.6	4.66321	16.908	0.745208	0.456146	193494	2331	1208.9	1160.2	1257.7	97.5	24.8724	186582	2392	1293	1241.5	1344.5	103	26.2755	-84.1	-6.50425	36.1807	-2.32445	0.0201016	72497	2316	4376.1	4120.8	4631.4	510.6	130.255	63651	2437	5931.2	5595
Upper secondary	335107	717	221.2	204.9	237.4	32.5	8.29082	332472	631	198	182.5	213.5	31	7.90816	23.2	11.7172	11.4576	2.02486	0.0428821	199052	1818	953.1	909.2	997	87.8	22.398	187249	1851	1043.2	995.5	1090.9	95.4	24.3367	-90.1	-8.63689	33.0748	-2.72412	0.00644721	53270	1602	4436.2	4126.3	4746.1	619.8	158.112	46019	1554	5173.8	4800
Higher education	269770	326	123.2	109.9	136.6	26.7	6.81122	268341	349	133.4	119.4	147.4	28	7.14286	-10.2	-7.64618	9.86981	-1.03345	0.301391	182824	1325	742.7	702.8	782.5	79.7	20.3316	174581	1328	782.5	740.5	824.4	83.9	21.4031	-39.8	-5.08626	29.5206	-1.34821	0.177591	58021	1437	3827.4	3530.4	4124.4	594	151.531	50193	1420	5144.2	4755.1
Missing	134695	233	198.1	172.3	223.9	51.6	13.1633	125875	235	208.2	181.1	235.3	54.2	13.8265	-10.1	-4.8511	19.0904	-0.529061	0.596763	57699	672	1208.3	1117.3	1299.2	181.9	46.4031	54301	711	1351.4	1252.6	1450.2	197.6	50.4082	-143.1	-10.589	68.5144	-2.08861	0.0367427	26313	860	4747.3	4335.2	5159.5	824.3	210.281	23728	665	5701.2	5205.7
Income
Zero	34569	149	463.2	388.7	537.7	149	38.0102	34702	141	433.9	362	505.9	143.9	36.7092	29.3	6.75271	52.8426	0.554477	0.579252	12093	113	1007.9	792.8	1223	430.2	109.745	10827	124	1246.4	988.6	1504.1	515.5	131.505	-238.5	-19.1351	171.282	-1.39244	0.163789	1893	27	2058.3	963.8	3152.7	2188.9	558.393	1746	26	2534.1	1200.8
Lower	184845	661	349.8	323.2	376.4	53.2	13.5714	189048	742	384.2	356.6	411.8	55.2	14.0816	-34.4	-8.95367	19.557	-1.75896	0.0785841	172447	2541	1489.7	1432.2	1547.2	115	29.3367	167441	2747	1664.1	1602.3	1725.8	123.5	31.5051	-174.4	-10.4801	43.049	-4.0512	5.0956e-05	105084	3513	4439.8	4242.4	4637.2	394.8	100.714	95865	3894	5784.9	5534.6
Middle	211387	503	236.3	215.7	256.9	41.2	10.5102	213832	558	259.8	238.2	281.3	43.1	10.9949	-23.5	-9.04542	15.2103	-1.54501	0.122344	306549	3594	1091.7	1055.4	1128.1	72.7	18.5459	308566	3619	1117.9	1081.1	1154.7	73.6	18.7755	-26.2	-2.34368	26.3907	-0.992773	0.320821	142350	4508	4646	4453.8	4838.2	384.4	98.0612	124351	4426	5715.2	5475.5
Higher	527829	776	147.8	137.4	158.2	20.8	5.30612	527458	680	131.3	121.4	141.1	19.7	5.02551	16.5	12.5666	7.30826	2.25772	0.0239632	246942	1586	738.6	700.7	776.6	75.9	19.3622	222893	1572	803.2	761.9	844.5	82.6	21.0714	-64.6	-8.04283	28.6165	-2.25744	0.0239805	50351	1402	4213.9	3908.6	4519.2	610.6	155.765	43802	1407	5341.2	4960.2
Missing	30604	38	156.4	106	206.8	100.8	25.7143	23463	44	218.6	152.5	284.7	132.2	33.7245	-62.2	-28.4538	42.4095	-1.46665	0.142471	7650	67	1083.8	808	1359.7	551.7	140.74	5654	45	1076.1	740.7	1411.6	670.9	171.148	7.7	0.715547	221.584	0.0347499	0.972279	1181	36	3686.9	1792.6	5581.3	3788.7	966.505	765	29	4928.3	2077.4
Living arrangement
With partner	683193	1178	172.1	162.3	181.9	19.6	5	685278	855	179.8	169.7	189.8	20.1	5.12755	-7.7	-4.28254	7.16183	-1.07514	0.28231	556222	5167	931.4	906.2	956.7	50.5	12.8827	536314	5392	1013.2	986.3	1040.1	53.8	13.7245	-81.8	-8.07343	18.8235	-4.34563	1.38876e-05	208645	5748	4066.1	3905.7	4226.6	320.9	81.8622	182896	5985	5336.7	5127.2
Without partner	234865	730	311.7	289.1	334.2	45.1	11.5051	235108	475	318.2	295.3	341.1	45.8	11.6837	-6.5	-2.04274	16.3974	-0.396404	0.691807	157188	2187	1431	1371.3	1490.7	119.4	30.4592	149069	2231	1535	1471.6	1598.4	126.8	32.3469	-104	-6.77524	44.4307	-2.34072	0.0192464	73038	2711	4762	4539.6	4984.4	444.8	113.469	66304	2710	5546.3	5283.4
Other	65671	154	254.3	213.8	294.8	81	20.6633	62504	108	258.3	215.6	301.1	85.5	21.8112	-4	-1.54859	30.045	-0.133134	0.894088	25278	276	1182.6	1040.4	1324.9	284.5	72.5765	23196	224	1056.9	915.5	1198.2	282.7	72.1173	125.7	11.8933	102.315	1.22856	0.219235	8093	302	4291.9	3621.5	4962.2	1340.7	342.015	7290	310	5776.5	4915.1
Collective HH	5504	65	1102.1	833.6	1370.7	537.1	137.015	5613	35	921	677	1164.9	487.9	124.464	181.1	19.6634	185.107	0.978354	0.327899	6993	271	3746.4	3306.4	4186.4	880	224.49	6802	260	3696.6	3255.1	4138	882.9	225.23	49.8	1.34718	318	0.156604	0.875557	11084	725	6791.9	6269.5	7314.4	1044.9	266.556	10039	777	8557.2	7927.5
Missing
* Results in bold show where the ASMR’s are signifcantly diferent (p<0.05) in 2020 compared with the reference period
HH: households; LB: lower bound; SE: standard error; SED: standard error of the difference; UB: upper bound
[truncated: 8 more columns]

## Sheet: ASMR BC SensA
Back to table of contents
Table 9. Absolute cancer mortality differences per 100,000 person-years with 95% CI and relative change (%) in ASMR for breastcancer (sensitivity analysis) in 2020 compared to 2019 for women by age group, and by socioeconomic and sociodemographic indicators.
Breast cancer		45-59																			60-74																			75+
Women	Population 01/03/2020	Deaths 2020	ASMR 2020	LB 95% CI	UB 95% CI	Width 95% CI	SE	Population 01/03/2019	Deaths 2019	ASMR 2019	LB 95% CI	UB 95% CI	Width 95% CI	SE	Absolute	%	SED	z-score	p-value	Population 01/03/2020	Deaths 2020	ASMR 2020	LB 95% CI	UB 95% CI	Width 95% CI	SE	Population 01/03/2019	Deaths 2019	ASMR 2019	LB 95% CI	UB 95% CI	Width 95% CI	SE	Absolute	%	SED	z-score	p-value	Population 01/03/2020	Deaths 2020	ASMR 2020	LB 95% CI	UB 95% CI	Width 95% CI	SE	Population 01/03/2019	Deaths 2019	ASMR 2019	LB 95% CI
	Number at risk to die in 2020							Number at risk to die in 2019												Number at risk to die in 2020							Number at risk to die in 2019												Number at risk to die in 2020							Number at risk to die in 2019
Total	974638	369	37.8	34	41.7	7.7	1.96429	977386	422	43.2	39.1	47.4	8.3	2.11735	-5.4	-12.5	2.88818	-1.86969	0.0615268	804777	859	106.6	99.4	113.7	14.3	3.64796	779819	806	103.3	96.2	110.5	14.3	3.64796	3.3	3.19458	5.15899	0.63966	0.522394	461225	1427	417.4	390.3	444.5	54.2	13.8265	419716	1434	517.8	484.5
Educational level
Primary or less	65714	29	43	26.7	59.3	32.6	8.31633	70789	33	40.7	26.5	54.9	28.4	7.2449	2.3	5.65111	11.0295	0.208532	0.834814	137616	141	97	80.6	113.5	32.9	8.39286	140938	175	116.9	99.1	134.8	35.7	9.10714	-19.9	-17.0231	12.3847	-1.60682	0.108093	168400	505	383.4	343.2	423.6	80.4	20.5102	156634	552	522.3	470.6
Lower secondary	146631	74	45.3	34.6	56	21.4	5.45918	155942	93	59.6	47.1	72.2	25.1	6.40306	-14.3	-23.9933	8.41439	-1.69947	0.0892306	216333	262	119.9	105.3	134.5	29.2	7.44898	213275	217	100.6	87.2	114.1	26.9	6.86224	19.3	19.1849	10.1281	1.9056	0.0567026	123523	365	411	357.5	464.6	107.1	27.3214	111635	375	497.8	432.8
Upper secondary	323666	123	38.1	31.4	44.9	13.5	3.44388	324976	122	37.8	31.1	44.5	13.4	3.41837	0.3	0.793651	4.85237	0.0618254	0.950702	210720	222	108.8	94.4	123.2	28.8	7.34694	198272	171	89.5	76	103.1	27.1	6.91327	19.3	21.5642	10.0881	1.91314	0.0557307	68929	262	533.7	449.1	618.4	169.3	43.1888	61371	194	455.7	370
Higher education	330163	108	33.5	27.2	39.8	12.6	3.21429	324649	134	42.8	35.6	50.1	14.5	3.69898	-9.3	-21.729	4.90042	-1.8978	0.0577227	182849	184	101.3	86.6	116.1	29.5	7.52551	171880	178	108.2	92.2	124.3	32.1	8.18878	-6.9	-6.37708	11.1216	-0.620416	0.534984	53776	161	499.7	393	606.5	213.5	54.4643	46997	142	585.7	455.8
Missing	108462	35	34.8	23	46.5	23.5	5.9949	101031	40	43.3	29.7	56.8	27.1	6.91327	-8.5	-19.6305	9.15052	-0.928909	0.352936	57260	50	87	62.9	111.1	48.2	12.2959	55454	65	117.2	88.7	145.7	57	14.5408	-30.2	-25.7679	19.0427	-1.58591	0.11276	46595	134	362.6	289.4	435.8	146.4	37.3469	43080	171	568.7	467.9
Income (deciles)
Zero	34746	17	49.9	26.1	73.7	47.6	12.1429	34835	29	84.8	53.9	115.7	61.8	15.7653	-34.9	-41.1557	19.8996	-1.7538	0.079464	17447	18	86.6	45.8	127.4	81.6	20.8163	16134	21	130.1	69.2	191	121.8	31.0714	-43.5	-33.4358	37.3999	-1.1631	0.244787	4629		76.7	0	214.4	214.4	54.6939	4291	6	191.8	0
Lower	360731	157	42.9	36.1	49.6	13.5	3.44388	370994	206	54.9	47.3	62.4	15.1	3.85204	-12	-21.8579	5.16706	-2.3224	0.0202112	419190	465	109.5	99.5	119.4	19.9	5.07653	413490	422	101.1	91.4	110.7	19.3	4.92347	8.4	8.30861	7.0719	1.1878	0.234912	253011	727	409.6	370.9	448.4	77.5	19.7704	229252	730	504.5	334.1
Middle	222414	93	42	33.5	50.6	17.1	4.36224	223182	82	37	29	45.1	16.1	4.10714	5	13.5135	5.99148	0.834519	0.403989	206331	232	110.7	96.4	125	28.6	7.29592	203050	220	106.1	92	120.1	28.1	7.16837	4.6	4.33553	10.2282	0.449737	0.6529	149718	509	404.8	362.9	446.8	83.9	21.4031	138278	527	519.8	321.8
Higher	332763	93	28.4	22.6	34.2	11.6	2.95918	329633	98	30.6	24.5	36.7	12.2	3.11224	-2.2	-7.18954	4.29451	-0.512282	0.608454	154674	134	87.7	72.5	103	30.5	7.78061	141683	138	105.4	87.5	123.4	35.9	9.15816	-17.7	-16.7932	12.0171	-1.47291	0.140777	51556	178	514.6	421.4	607.8	186.4	47.551	46194	164	586.8	315.2
Missing	23984	9	42.7	14	71.5	57.5	14.6684	18741	7	40.1	9.9	70.3	60.4	15.4082	2.6	6.48379	21.2738	0.122216	0.902728	7135	10	143.7	49	238.3	189.3	48.2908	5461	5	89.7	6.1	173.2	167.1	42.6276	54	60.2007	64.4136	0.838332	0.401844	2309	11	840.4	259.1	1421.6	1162.5	296.556	1702	7	748.9	0
Living arrangement
With partner	661157	210	31.8	27.5	36.1	8.6	2.19388	661635	377	37.3	32.6	41.9	9.3	2.37245	-5.5	-14.7453	3.23135	-1.70208	0.0887412	518760	470	91.9	83.6	100.2	16.6	4.23469	492289	443	90.9	82.5	99.4	16.9	4.31122	1	1.10011	6.04312	0.165477	0.868568	162563	334	339.8	279.2	400.5	121.3	30.9439	140907	323	430.6	350.9
Without partner	273506	131	47.7	39.5	55.9	16.4	4.18367	276244	218	57.8	48.9	66.8	17.9	4.56633	-10.1	-17.474	6.1931	-1.63085	0.102922	259081	318	123.2	109.6	136.7	27.1	6.91327	251886	301	117.1	103.8	130.4	26.6	6.78571	6.1	5.20922	9.68706	0.629706	0.528887	234324	694	345.6	313.8	377.4	63.6	16.2245	218051	703	434.6	395.1
Other	37156	25	67.6	41.1	94.1	53	13.5204	36503	27	35.7	16.3	55.1	38.8	9.89796	31.9	89.3557	16.7562	1.90377	0.0569401	30367	46	154.5	109.9	199.1	89.2	22.7551	28803	35	122	81.6	162.4	80.8	20.6122	32.5	26.6393	30.7028	1.05854	0.289811	21867	73	414.4	300.9	527.9	227	57.9082	20354	62	442.1	314
Collective HH	2816		104.5	0	228.7	228.7	58.3418	3004	5	119.5	0	258.7	258.7	65.9949	-15	-12.5523	88.0857	-0.170289	0.864783	7230	25	358.1	208.4	507.7	299.3	76.352	6841	27	304.6	184.7	424.6	239.9		53.5	17.564	76.352	0.700702	0.483489	42468	326	789.3	701.6	877.1	175.5	44.7704	40405	346	900.2	802.3
Missing
*Values in bold indicate a significant difference (p<0.05) in ASMRs between 2020 and 2019
** Cells <5 were emptied
HH: households; LB: lower bound; SE: standard error; SED: standard error of the difference; UB: upper bound
[truncated: 8 more columns]

## Sheet: ASMR CRC SensA
Back to table of contents
Table 10. Absolute cancer mortality differences per 100,000 person-years with 95% CI and relative change (%) in ASMR for colorectal cancer (sensitivity analysis) in 2020 compared to 2019 for men and women by age group, and by socioeconomic and sociodemographic indicators.
Colorectal cancer		45-59																			60-74																			75+
Women	Population 01/03/2020	Deaths 2020	ASMR 2020	LB 95% CI	UB 95% CI	Width 95% CI	SE	Population 01/03/2019	Deaths 2019	ASMR 2019	LB 95% CI	UB 95% CI	Width 95% CI	SE	Absolute	%	SED	z-score	p-value	Population 01/03/2020	Deaths 2020	ASMR 2020	LB 95% CI	UB 95% CI	Width 95% CI	SE	Population 01/03/2019	Deaths 2019	ASMR 2019	95% CI	UB 95% CI	Width 95% CI	SE	Absolute	%	SED	z-score	p-value	Population 01/03/2020	Deaths 2020	ASMR 2020	LB 95% CI	UB 95% CI	Width 95% CI	SE	Population 01/03/2019	Deaths 2019	ASMR 2019	LB 95% CI
	Number at risk to die in 2020							Number at risk to die in 2019												Number at risk to die in 2020							Number at risk to die in 2019												Number at risk to die in 2020							Number at risk to die in 2019
Total	974638	146	15	12.5	17.4	4.9	1.25	977386	187	19.2	16.4	21.9	5.5	1.40306	-4.2	-21.875	1.87912	-2.23509	0.0254113	804777	523	64.8	59.2	70.3	11.1	2.83163	779819	552	70.8	64.9	76.7	11.8	3.0102	-6	-8.47458	4.13273	-1.45182	0.14655	461225	1225	373.8	348	399.6	51.6	13.1633	419716	1235	462.5	430.9
Educational level
Primary or less	65714	8	12.1	3.2	21	17.8	4.54082	70789	21	28.3	15.6	40.9	25.3	6.45408	-16.2	-57.2438	7.8914	-2.05287	0.0400854	137616	98	69.1	55.1	83.2	28.1	7.16837	140938	130	86.7	71.4	102.1	30.7	7.83163	-17.6	-20.2999	10.617	-1.65772	0.0973732	168400	480	376	336	416.1	80.1	20.4337	156634	527	509.2	458.1
Lower secondary	146631	27	16.4	10	22.8	12.8	3.26531	155942	43	24.9	17.2	32.6	15.4	3.92857	-8.5	-34.1365	5.10841	-1.66392	0.0961281	216333	160	73.2	61.8	84.6	22.8	5.81633	213275	153	71.1	59.8	82.4	22.6	5.76531	2.1	2.95359	8.18953	0.256425	0.797623	123523	315	376.5	324.8	428.1	103.3	26.352	111635	298	412.5	353
Upper secondary	323666	46	14.3	10.2	18.5	8.3	2.11735	324976	56	17.4	12.9	22	9.1	2.32143	-3.1	-17.8161	3.142	-0.986631	0.323823	210720	125	61.4	50.6	72.2	21.6	5.5102	198272	110	58.7	47.6	69.7	22.1	5.63776	2.7	4.59966	7.88331	0.342496	0.731978	68929	182	378.8	307.3	450.3	143	36.4796	61371	148	398.1	316.7
Higher education	330163	44	13.8	9.7	17.9	8.2	2.09184	324649	50	15.8	11.4	20.2	8.8	2.2449	-2	-12.6582	3.06844	-0.651796	0.514533	182849	101	59	47.5	70.6	23.1	5.89286	171880	110	66.5	54	79.1	25.1	6.40306	-7.5	-11.2782	8.70201	-0.86187	0.388759	53776	113	346.4	257.6	435.3	177.7	45.3316	46997	119	526.4	402.6
Missing	108462	21	20.5	11.5	29.4	17.9	4.56633	101031	17	18.8	9.7	28	18.3	4.66837	1.7	9.04255	6.53031	0.260324	0.794614	57260	39	67.6	46.4	88.9	42.5	10.8418	55454	49	87.4	62.9	111.9	49	12.5	-19.8	-22.6545	16.5468	-1.19661	0.231459	46595	135	377.2	302.1	452.2	150.1	38.2908	43080	143	437.5	349.9
Income (deciles)
Zero	34746	13	37.6	17.1	58	40.9	10.4337	34835	18	52.3	11	47	36	9.18367	-14.7	-28.1071	13.8997	-1.05758	0.290248	17447	13	75.4	30.5	120.4	89.9	22.9337	16134	14	87.4	36.1	138.7	102.6	26.1735	-12	-13.73	34.7995	-0.344833	0.73022	4629	9	313.1	37.9	588.3	550.4	140.408	4291	6	268.3	0
Lower	360731	67	17.9	13.6	22.2	8.6	2.19388	370994	89	23.3	9.1	16.2	7.1	1.81122	-5.4	-23.176	2.84493	-1.89811	0.0576812	419190	257	60.2	52.9	67.6	14.7	3.75	413490	313	74.4	66.2	82.7	16.5	4.20918	-14.2	-19.086	5.63735	-2.51891	0.0117718	253011	629	360.4	324	396.9	72.9	18.5969	229252	584	421.2	377.2
Middle	222414	15	6.7	3.3	10.2	6.9	1.7602	223182	43	19.5	7.6	16.9	9.3	2.37245	-12.8	-65.641	2.95412	-4.33293	1.47138e-05	206331	148	70.3	59	81.7	22.7	5.79082	203050	140	67.6	56.4	78.8	22.4	5.71429	2.7	3.99408	8.13552	0.331878	0.739981	149718	448	389	347.2	430.7	83.5	21.301	138278	499	509.7	457.8
Higher	332763	46	14.2	10.1	18.3	8.2	2.09184	329633	35	10.9	2.7	7.7	5	1.27551	3.3	30.2752	2.45004	1.34692	0.178007	154674	102	77.5	62.2	92.9	30.7	7.83163	141683	82	61.9	48.2	75.7	27.5	7.01531	15.6	25.2019	10.5142	1.4837	0.137888	51556	133	388.7	307.5	469.8	162.3	41.4031	46194	139	485.9	387.5
Missing	23984		21.2	1.8	40.5	38.7	9.87245	18741		12.6	0	30.4	30.4	7.7551	8.6	68.254	12.5542	0.685032	0.493324	7135		54.4	0	118.7	118.7	30.2806	5461	3	63.5	0	138.8	138.8	35.4082	-9.1	-14.3307	46.5903	-0.19532	0.845143	2309	6	280.3	0	595.6	595.6	151.939	1702	7	437.7	0
Living arrangement
With partner	661157	71	10.7	8.2	13.2	5	1.27551	661635	102	15.5	12.5	18.5	6	1.53061	-4.8	-30.9677	1.99241	-2.40914	0.0159901	513443	266	52.3	46	58.5	12.5	3.18878	492289	294	60.6	53.7	67.6	13.9	3.54592	-8.3	-13.6964	4.76884	-1.74047	0.0817773	162563	298	334.5	273.8	395.1	121.3	30.9439	140907	258	349.3	277.5
Without partner	273506	64	23.3	17.6	29.1	11.5	2.93367	276244	69	25	19.1	30.9	11.8	3.0102	-1.7	-6.8	4.2033	-0.404444	0.685886	254858	224	85.7	74.4	96.9	22.5	5.7398	251886	219	84.8	73.5	96.1	22.6	5.76531	0.9	1.06132	8.13536	0.110628	0.911911	234324	646	350.7	318.2	383.1	64.9	16.5561	218051	649	430.8	391.1
Other	37156	6	16.3	3.3	29.3	26	6.63265	36503	12	33	14.3	51.6	37.3	9.51531	-16.7	-50.6061	11.5988	-1.4398	0.149924	29866	19	63.6	35	92.2	57.2	14.5918	28803	31	107.7	69.8	145.6	75.8	19.3367	-44.1	-40.9471	24.2246	-1.82046	0.0686884	21867	71	476.4	351.4	601.3	249.9	63.75	20354	73	530.6	389.9
Collective HH	2816		182.2	14.5	349.8	335.3	85.5357	3004		124	0	250.6	250.6	63.9286	58.2	46.9355	106.786	0.545016	0.585743	6611	14	190	84.2	295.8	211.6	53.9796	6841	8	81.3	23.9	138.8	114.9	29.3112	108.7	133.702	61.4243	1.76966	0.0767841	42468	210	499.8	430.2	569.5	139.3	35.5357	40405	255	657.7	574.1
Missing
		45-59																			60-74																			75+
Men	Population 01/03/2020	Deaths 2020	ASMR 2020	LB 95% CI	UB 95% CI	Width 95% CI	SE	Population 01/03/2019	Deaths 2019	ASMR 2019	LB 95% CI	UB 95% CI	Width 95% CI	SE	Absolute	%	SED	z-score	p-value	Population 01/03/2020	Deaths 2020	ASMR 2020	LB 95% CI	UB 95% CI	Width 95% CI	SE	Population 01/03/2019	Deaths 2019	ASMR 2019	95% CI	UB 95% CI	Width 95% CI	SE	Absolute	%	SED	z-score	p-value	Population 01/03/2020	Deaths 2020	ASMR 2020	95% CI	UB 95% CI	Width 95% CI	SE	Population 01/03/2019	Deaths 2019	ASMR 2019	LB 95% CI
	Number at risk to die in 2020							Number at risk to die in 2019												Number at risk to die in 2020							Number at risk to die in 2019												Number at risk to die in 2020							Number at risk to die in 2019
Total	989233	156	15.8	13.3	18.3	5	1.27551	988504	178	18.2	15.5	20.9	5.4	1.37755	-2.4	-13.1868	1.87738	-1.27837	0.201118	745681	630	85.5	78.8	92.1	13.3	3.39286	715382	625	88.8	81.9	95.8	13.9	3.54592	-3.3	-3.71622	4.90765	-0.67242	0.501317	300860	942	490.4	447.7	533.2	85.5	21.8112	266529	928	579.8	527.8
Educational level
Primary or less	71200	24	32.1	19	45.1	26.1	6.65816	75192	28	32.2	20.1	44.3	24.2	6.17347	-0.1	-0.310559	9.07981	-0.0110135	0.991213	112609	142	121.4	101.2	141.6	40.4	10.3061	112667	142	122	101.8	142.2	40.4	10.3061	-0.6	-0.491803	14.5751	-0.0411662	0.967163	90759	314	514.4	441	587.7	146.7	37.4235	82937	335	655.1	562.8
Lower secondary	178461	31	14.9	9.6	20.3	10.7	2.72959	186623	36	16.9	11.4	22.5	11.1	2.83163	-2	-11.8343	3.93304	-0.508512	0.611094	193494	172	89.3	75.9	102.6	26.7	6.81122	186582	177	96.1	81.9	110.2	28.3	7.21939	-6.8	-7.07596	9.92534	-0.685115	0.493271	72497	221	462.8	376.9	548.6	171.7	43.801	63651	255	690.5	571
Upper secondary	335107	52	16.2	11.8	10.6	-1.2	-0.306122	332472	63	20	15	24.9	9.9	2.52551	-3.8	-19	2.544	-1.49371	0.135251	199052	161	84.6	71.4	97.7	26.3	6.70918	187249	137	77.1	64.1	90.1	26	6.63265	7.5	9.72763	9.43426	0.794975	0.426628	53270	166	475.5	371.3	579.7	208.4	53.1633	46019	146	466.1	351.2
Higher education	269770	36	13.4	9	17.8	8.8	2.2449	268341	45	17.2	12.1	22.2	10.1	2.57653	-3.8	-22.093	3.41732	-1.11198	0.266146	182824	114	63.6	51.9	75.3	23.4	5.96939	174581	115	68	55.6	80.5	24.9	6.35204	-4.4	-6.47059	8.71677	-0.504774	0.613717	58021	165	518.4	405.3	631.6	226.3	57.7296	50193	111	393.2	283.2
Missing	134695	13	9	4	13.9	9.9	2.52551	125875	6	5	0.9	9.1	8.2	2.09184	4	80	3.27933	1.21976	0.222555	57699	41	75.2	52.1	98.2	46.1	11.7602	54301	54	103	75.5	130.6	55.1	14.0561	-27.8	-26.9903	18.3269	-1.51689	0.129294	26313	76	453.9	322	585.7	263.7	67.2704	23728	81	532.7	375.1
Income (deciles)
Zero	34569	6	18	3.5	32.6	29.1	7.42347	34702	9	26.4	9.1	43.7	34.6	8.82653	-8.4	-31.8182	11.5332	-0.72833	0.466412	12093	8	72.2	13.7	130.7	117	29.8469	10827	5	34.6	1.5	67.8	66.3	16.9133	37.6	108.671	34.306	1.09602	0.27307	1893		390.5	0	883.2	883.2	225.306	1746	9	922.7	110.6
Lower	184845	39	20.8	14.3	27.4	13.1	3.34184	189048	54	27.8	20.4	35.2	14.8	3.77551	-7	-25.1799	5.04206	-1.38832	0.165039	172447	186	109.1	93.4	124.8	31.4	8.0102	167441	194	118.3	101.6	134.9	33.3	8.4949	-9.2	-7.77684	11.6759	-0.787948	0.430727	105084	357	497.6	429.2	566	136.8	34.898	95865	373	640.5	553.3
Middle	211387	38	17.8	12.1	23.5	11.4	2.90816	213832	55	25.6	18.8	32.3	13.5	3.44388	-7.8	-30.4688	4.50752	-1.73044	0.0835512	306549	280	85.3	75.1	95.5	20.4	5.20408	308566	270	84	73.8	94.2	20.4	5.20408	1.3	1.54762	7.35968	0.176638	0.859793	142350	426	497	431.7	562.2	130.5	33.2908	124351	412	559.9	482.2
Higher	527829	69	13.1	10	16.2	6.2	1.58163	527458	59	11.3	8.4	14.2	5.8	1.47959	1.8	15.9292	2.16581	0.831096	0.405919	246942	151	73.5	61.2	85.7	24.5	6.25	222893	149	75.6	62.8	88.3	25.5	6.5051	-2.1	-2.77778	9.02102	-0.23279	0.815925	50351	149	455.7	352.9	558.6	205.7	52.4745	43802	131	480.9	363.7
Missing	30604		13.6	0	27.3	27.3	6.96429	23463		3.3	0	9.8	9.8	2.5	10.3	312.121	7.39941	1.392	0.163922	7650	5	74.5	2.1	147	144.9	36.9643	5654	7	175.5	33	317.9	284.9	72.6786	-101	-57.5499	81.5385	-1.23868	0.215465	1181	6	771.8	0	1676	1676	427.551	765		96	0
Living arrangement
With partner	683193	99	14.5	11.6	17.3	5.7	1.45408	685278	107	15.7	12.7	18.6	5.9	1.5051	-1.2	-7.64331	2.09277	-0.573403	0.566372	556222	387	69.8	62.8	58.5	-4.3	-1.09694	536314	413	77.7	70.2	85.2	15	3.82653	-7.9	-10.1673	3.98065	-1.9846	0.0471892	208645	547	437.8	383.4	492.2	108.8	27.7551	182896	548	538.9	469.8
Without partner	234865	36	15.4	10.3	20.4	10.1	2.57653	235108	59	25.5	19	32	13	3.31633	-10.1	-39.6078	4.19959	-2.405	0.0161725	157188	216	142.7	123.6	114.4	-9.2	-2.34694	149069	169	118.7	100.7	136.6	35.9	9.15816	24	20.219	9.4541	2.53858	0.0111303	73038	292	554.9	476.3	633.6	157.3	40.1276	66304	281	638.6	545.6
Other	65671	18	28	14.9	41	26.1	6.65816	62504	10	16.8	6.3	27.3	21	5.35714	11.2	66.6667	8.54577	1.31059	0.189996	25278	15	58.7	27.9	66.8	38.9	9.92347	23196	20	84.8	46.3	123.3	77	19.6429	-26.1	-30.7783	22.0072	-1.18598	0.235632	8093	23	272.4	106	438.8	332.8	84.898	7290	23	353.6	139.9
Collective HH	5504		46.3	0	98.7	98.7	25.1786	5613		31	0	74	74	18.8776	15.3	49.3548	31.4694	0.486187	0.626835	6993	12	167.9	72.2	229.8	157.6	40.2041	6802	23	319.1	188.7	449.6	260.9	66.5561	-151.2	-47.3833	77.7566	-1.94453	0.0518316	11084	80	744.1	565	923.2	358.2	91.3776	10039	76	780.3	585.7
Missing
* Values in bold indicate a significant difference (p<0.05) in ASMRs between 2020 and 2019
** Cells were emptied if <5
HH: households; LB: lower bound; SE: standard error; SED: standard error of the difference; UB: upper bound
[truncated: 8 more columns]

[truncated: 9 more sheets: ASMR LC SensA, ASMR PAC SensA, ASMR PRC SensA, MRR All Cancers, MRR BC, MRR CRC, MRR LC, MRR PAC, MRR PRC]
